# Supplementary material for: Isolated copper–tin atomic interfaces tuning electrocatalytic CO2 conversion
Source: Nat Commun. 2021 Mar 4;12:1449. doi: 10.1038/s41467-021-21750-y (PMC7933149; doi:10.1038/s41467-021-21750-y)
Supplement: Supplementary file 5 — Source Data [file 41467_2021_21750_MOESM5_ESM.xlsx]

## Sheet: Fig. 2e
A proxigram profile to show the tin contents
Cu97Sn3
Distance (nm)	Sn %
-4.75	0.58824
-4.25	0
-3.75	1.35135
-3.25	1.48515
-2.75	0.52632
-2.25	0.88889
-1.75	1.39535
-1.25	1.74419
-0.75	1.94805
-0.25	2.6087
0.25	5.74713
0.75	7.84314
1.25	8
1.75	0

## Sheet: Fig. 2f
Frequency distribution analysis confirms a non-random distribution of Sn dopants
Cu97Sn3
Concentration (%)	Count (observed)	Count (theoretical)
0	177	141.734
1	120	149.595
2	50	78.1571
3	38	26.9475
4	13	6.89724
5	5	1.39773
6	2	0.23358

## Sheet: Fig. 3a
Faradic efficiency of Cu100
Potential (vs RHE)	Faradic efficiency of CO	Error of CO	Faradic efficiency of H2	Faradic efficiency of C2H4	Faradic efficiency of formate	Error of formate
-0.7	39.3	5.2	45.3	2.2	11.6	3.6
-0.8	39.4	4.7	30.1	7.9	21.4	3.2
-0.9	29.3	3.9	24.2	17.3	27.9	2.8
-1	18.3	3.3	21.8	29.2	28.9	2.4

## Sheet: Fig. 3b
Faradic efficiency of Cu97Sn3
Potential (vs RHE)	Faradic efficiency of CO	Error of CO	Faradic efficiency of formate	Faradic efficiency of H2
-0.4	77.8	8.9	0	0
-0.5	88.9	4.6	2.1	9
-0.6	89.6	3.5	0.4	9.8
-0.7	97.5	2	0	3.3
-0.8	97.1	2.4	0.2	2.9
-0.9	92	5	1.9	4.4
-1	83.4	6.1	8	4.2

## Sheet: Fig. 3c
Faradic efficiency of Cu70Sn30
Potential (vs RHE)	Faradic efficiency of CO	Faradic efficiency of formate	error of formate	Faradic efficiency of H2
-0.6	16.4	71.4	6.3	10.3
-0.7	12.4	74.4	4.6	12.3
-0.8	10.2	80.1	4.1	9.5
-0.9	6.5	86.6	3.8	5
-1	6.2	88.8	4.5	3.5
-1.1	5	90.3	5.2	2.2

## Sheet: Fig. 3d
LSV curves
Cu100		Cu97Sn3		Cu70Sn30
pontetnial (vs RHE)	current (mA cm-2)	pontetnial (vs RHE)	current (mA cm-2)	pontetnial (vs RHE)	current (mA cm-2)
-0.00195	-1.10352	-0.00195	-1.60962	-0.00195	-0.76416
-0.00393	-1.08032	-0.00393	-1.58521	-0.00393	-0.74341
-0.00591	-0.98389	-0.00591	-1.54126	-0.00591	-0.74585
-0.0079	-0.95581	-0.0079	-1.55225	-0.0079	-0.7666
-0.00988	-0.92651	-0.00988	-1.55469	-0.00988	-0.79468
-0.01186	-0.87524	-0.01186	-1.56323	-0.01186	-0.82031
-0.01385	-0.83496	-0.01385	-1.55347	-0.01385	-0.81909
-0.01583	-0.79346	-0.01583	-1.55469	-0.01583	-0.79712
-0.01781	-0.78491	-0.01781	-1.53638	-0.01781	-0.78369
-0.0198	-0.77515	-0.0198	-1.55225	-0.0198	-0.78857
-0.02178	-0.76294	-0.02178	-1.53271	-0.02178	-0.83008
-0.02377	-0.72754	-0.02377	-1.55347	-0.02377	-0.84351
-0.02575	-0.65918	-0.02575	-1.55103	-0.02575	-0.8667
-0.02773	-0.71289	-0.02773	-1.56567	-0.02773	-0.84473
-0.02972	-0.65186	-0.02972	-1.54614	-0.02972	-0.82886
-0.0317	-0.66284	-0.0317	-1.55347	-0.0317	-0.82764
-0.03368	-0.65308	-0.03368	-1.59619	-0.03368	-0.85327
-0.03567	-0.61523	-0.03567	-1.62427	-0.03567	-0.88867
-0.03765	-0.58716	-0.03765	-1.60352	-0.03765	-0.88745
-0.03963	-0.56641	-0.03963	-1.61328	-0.03963	-0.896
-0.04162	-0.57007	-0.04162	-1.59985	-0.04162	-0.87036
-0.0436	-0.58228	-0.0436	-1.60596	-0.0436	-0.86792
-0.04559	-0.56396	-0.04559	-1.63403	-0.04559	-0.89478
-0.04757	-0.53955	-0.04757	-1.65479	-0.04757	-0.92896
-0.04955	-0.50415	-0.04955	-1.66089	-0.04955	-0.93628
-0.05154	-0.49194	-0.05154	-1.66577	-0.05154	-0.94604
-0.05352	-0.49561	-0.05352	-1.66211	-0.05352	-0.92041
-0.0555	-0.49316	-0.0555	-1.65723	-0.0555	-0.91553
-0.05749	-0.49316	-0.05749	-1.68774	-0.05749	-0.94116
-0.05947	-0.50537	-0.05947	-1.71826	-0.05947	-0.99854
-0.06145	-0.45044	-0.06145	-1.72437	-0.06145	-0.98877
-0.06344	-0.43213	-0.06344	-1.72437	-0.06344	-0.98755
-0.06542	-0.43091	-0.06542	-1.74634	-0.06542	-0.98145
-0.06741	-0.43701	-0.06741	-1.71826	-0.06741	-0.96313
-0.06939	-0.44556	-0.06939	-1.73047	-0.06939	-0.97778
-0.07137	-0.42358	-0.07137	-1.76465	-0.07137	-1.00098
-0.07336	-0.41016	-0.07336	-1.78174	-0.07336	-1.04248
-0.07534	-0.3833	-0.07534	-1.79761	-0.07534	-1.04614
-0.07732	-0.37109	-0.07732	-1.80615	-0.07732	-1.04614
-0.07931	-0.3894	-0.07931	-1.76953	-0.07931	-1.02295
-0.08129	-0.4126	-0.08129	-1.80493	-0.08129	-1.02661
-0.08327	-0.40771	-0.08327	-1.82202	-0.08327	-1.05469
-0.08526	-0.38452	-0.08526	-1.84277	-0.08526	-1.08398
-0.08724	-0.35156	-0.08724	-1.85376	-0.08724	-1.11084
-0.08923	-0.35522	-0.08923	-1.85254	-0.08923	-1.11694
-0.09121	-0.36011	-0.09121	-1.87939	-0.09121	-1.07788
-0.09319	-0.38208	-0.09319	-1.83545	-0.09319	-1.0791
-0.09518	-0.37964	-0.09518	-1.90503	-0.09518	-1.10962
-0.09716	-0.35278	-0.09716	-1.82568	-0.09716	-1.13892
-0.09914	-0.32471	-0.09914	-1.92578	-0.09914	-1.16089
-0.10113	-0.30151	-0.10113	-1.87573	-0.10113	-1.1731
-0.10311	-0.33081	-0.10311	-1.88062	-0.10311	-1.16211
-0.10509	-0.33325	-0.10509	-1.89038	-0.10509	-1.14502
-0.10708	-0.36011	-0.10708	-1.90869	-0.10708	-1.16699
-0.10906	-0.34302	-0.10906	-1.92334	-0.10906	-1.20605
-0.11105	-0.30884	-0.11105	-1.93433	-0.11105	-1.21826
-0.11303	-0.29785	-0.11303	-1.91113	-0.11303	-1.22925
-0.11501	-0.29297	-0.11501	-1.91357	-0.11501	-1.22925
-0.117	-0.32471	-0.117	-1.87939	-0.117	-1.21094
-0.11898	-0.35278	-0.11898	-1.91479	-0.11898	-1.23657
-0.12096	-0.32349	-0.12096	-1.91357	-0.12096	-1.26343
-0.12295	-0.29175	-0.12295	-1.94165	-0.12295	-1.30127
-0.12493	-0.26855	-0.12493	-1.92822	-0.12493	-1.31592
-0.12691	-0.2832	-0.12691	-1.90381	-0.12691	-1.29272
-0.1289	-0.30396	-0.1289	-1.90015	-0.1289	-1.27686
-0.13088	-0.31494	-0.13088	-1.89893	-0.13088	-1.30249
-0.13287	-0.32471	-0.13287	-1.94897	-0.13287	-1.32202
-0.13485	-0.30151	-0.13485	-1.90503	-0.13485	-1.3501
-0.13683	-0.26245	-0.13683	-1.91968	-0.13683	-1.37695
-0.13882	-0.28442	-0.13882	-1.90991	-0.13882	-1.38428
-0.1408	-0.29297	-0.1408	-1.85376	-0.1408	-1.34644
-0.14278	-0.31128	-0.14278	-1.85254	-0.14278	-1.33667
-0.14477	-0.31494	-0.14477	-1.90259	-0.14477	-1.37085
-0.14675	-0.29419	-0.14675	-1.87329	-0.14675	-1.40991
-0.14873	-0.26978	-0.14873	-1.87207	-0.14873	-1.41235
-0.15072	-0.24048	-0.15072	-1.83789	-0.15072	-1.44165
-0.1527	-0.27954	-0.1527	-1.80859	-0.1527	-1.41113
-0.15469	-0.29785	-0.15469	-1.79639	-0.15469	-1.41968
-0.15667	-0.29907	-0.15667	-1.83301	-0.15667	-1.43677
-0.15865	-0.30762	-0.15865	-1.81836	-0.15865	-1.45264
-0.16064	-0.26367	-0.16064	-1.79395	-0.16064	-1.48193
-0.16262	-0.24902	-0.16262	-1.76953	-0.16262	-1.50391
-0.1646	-0.26489	-0.1646	-1.71582	-0.1646	-1.48315
-0.16659	-0.29297	-0.16659	-1.69995	-0.16659	-1.48315
-0.16857	-0.31128	-0.16857	-1.67188	-0.16857	-1.47705
-0.17055	-0.30273	-0.17055	-1.68652	-0.17055	-1.51001
-0.17254	-0.26733	-0.17254	-1.68286	-0.17254	-1.54419
-0.17452	-0.23682	-0.17452	-1.67554	-0.17452	-1.56616
-0.17651	-0.24658	-0.17651	-1.62305	-0.17651	-1.53198
-0.17849	-0.27832	-0.17849	-1.59741	-0.17849	-1.50391
-0.18047	-0.30762	-0.18047	-1.58643	-0.18047	-1.53198
-0.18246	-0.32715	-0.18246	-1.58887	-0.18246	-1.55518
-0.18444	-0.31982	-0.18444	-1.57056	-0.18444	-1.57715
-0.18642	-0.25513	-0.18642	-1.57666	-0.18642	-1.58813
-0.18841	-0.25269	-0.18841	-1.52539	-0.18841	-1.61621
-0.19039	-0.2832	-0.19039	-1.48755	-0.19039	-1.57104
-0.19237	-0.32349	-0.19237	-1.46436	-0.19237	-1.58203
-0.19436	-0.31738	-0.19436	-1.46802	-0.19436	-1.57959
-0.19634	-0.30518	-0.19634	-1.43872	-0.19634	-1.62231
-0.19833	-0.27344	-0.19833	-1.42041	-0.19833	-1.62476
-0.20031	-0.25024	-0.20031	-1.396	-0.20031	-1.64917
-0.20229	-0.28809	-0.20229	-1.36548	-0.20229	-1.62476
-0.20428	-0.31372	-0.20428	-1.33984	-0.20428	-1.61255
-0.20626	-0.32837	-0.20626	-1.34717	-0.20626	-1.64551
-0.20824	-0.3064	-0.20824	-1.32764	-0.20824	-1.67358
-0.21023	-0.2832	-0.21023	-1.34106	-0.21023	-1.66992
-0.21221	-0.25513	-0.21221	-1.26782	-0.21221	-1.68945
-0.2142	-0.27222	-0.2142	-1.25806	-0.2142	-1.67725
-0.21618	-0.30396	-0.21618	-1.23486	-0.21618	-1.65161
-0.21816	-0.33081	-0.21816	-1.22876	-0.21816	-1.67236
-0.22015	-0.33691	-0.22015	-1.22144	-0.22015	-1.69556
-0.22213	-0.30884	-0.22213	-1.22021	-0.22213	-1.74438
-0.22411	-0.26367	-0.22411	-1.18115	-0.22411	-1.7395
-0.2261	-0.27954	-0.2261	-1.14331	-0.2261	-1.75659
-0.22808	-0.3125	-0.22808	-1.12012	-0.22808	-1.72729
-0.23006	-0.33447	-0.23006	-1.11279	-0.23006	-1.74072
-0.23205	-0.34058	-0.23205	-1.14453	-0.23205	-1.75049
-0.23403	-0.32959	-0.23403	-1.12744	-0.23403	-1.8335
-0.23602	-0.2771	-0.23602	-1.10913	-0.23602	-1.81763
-0.238	-0.29297	-0.238	-1.07983	-0.238	-1.83838
-0.23998	-0.30762	-0.23998	-1.04443	-0.23998	-1.81763
-0.24197	-0.34668	-0.24197	-1.03589	-0.24197	-1.81152
-0.24395	-0.35767	-0.24395	-1.05908	-0.24395	-1.85669
-0.24593	-0.33813	-0.24593	-1.05054	-0.24593	-1.88232
-0.24792	-0.28564	-0.24792	-1.04077	-0.24792	-1.89331
-0.2499	-0.2832	-0.2499	-1.00171	-0.2499	-1.92627
-0.25188	-0.33813	-0.25188	-0.98584	-0.25188	-1.88599
-0.25387	-0.3418	-0.25387	-0.97119	-0.25387	-1.88843
-0.25585	-0.35278	-0.25585	-0.99561	-0.25585	-1.9104
-0.25784	-0.354	-0.25784	-0.99805	-0.25784	-1.90796
-0.25982	-0.32471	-0.25982	-0.97241	-0.25982	-1.94458
-0.2618	-0.31372	-0.2618	-0.94678	-0.2618	-1.95923
-0.26379	-0.32593	-0.26379	-0.93701	-0.26379	-1.98975
-0.26577	-0.35767	-0.26577	-0.93823	-0.26577	-1.93848
-0.26775	-0.354	-0.26775	-0.93701	-0.26775	-1.92383
-0.26974	-0.36255	-0.26974	-0.96143	-0.26974	-1.98486
-0.27172	-0.31006	-0.27172	-0.95532	-0.27172	-1.97876
-0.2737	-0.3186	-0.2737	-0.94434	-0.2737	-1.96533
-0.27569	-0.31494	-0.27569	-0.92847	-0.27569	-1.95313
-0.27767	-0.35889	-0.27767	-0.89429	-0.27767	-1.93359
-0.27966	-0.38208	-0.27966	-0.91016	-0.27966	-1.96777
-0.28164	-0.36377	-0.28164	-0.91626	-0.28164	-1.93604
-0.28362	-0.34424	-0.28362	-0.92358	-0.28362	-2.00317
-0.28561	-0.31372	-0.28561	-0.92969	-0.28561	-1.99707
-0.28759	-0.33447	-0.28759	-0.91382	-0.28759	-2.00806
-0.28957	-0.36621	-0.28957	-0.87842	-0.28957	-1.92749
-0.29156	-0.37842	-0.29156	-0.8894	-0.29156	-1.9458
-0.29354	-0.37476	-0.29354	-0.88818	-0.29354	-1.94946
-0.29552	-0.38086	-0.29552	-0.90527	-0.29552	-2.00439
-0.29751	-0.33691	-0.29751	-0.91992	-0.29751	-1.96167
-0.29949	-0.3418	-0.29949	-0.88208	-0.29949	-1.9519
-0.30148	-0.35034	-0.30148	-0.86987	-0.30148	-1.91528
-0.30346	-0.3772	-0.30346	-0.86133	-0.30346	-1.85669
-0.30544	-0.39917	-0.30544	-0.88086	-0.30544	-1.88843
-0.30743	-0.38574	-0.30743	-0.88696	-0.30743	-1.87622
-0.30941	-0.36255	-0.30941	-0.8833	-0.30941	-1.90186
-0.31139	-0.35156	-0.31139	-0.87476	-0.31139	-1.87256
-0.31338	-0.37842	-0.31338	-0.87231	-0.31338	-1.84937
-0.31536	-0.40283	-0.31536	-0.84668	-0.31536	-1.81396
-0.31734	-0.3894	-0.31734	-0.87231	-0.31734	-1.7981
-0.31933	-0.4126	-0.31933	-0.8894	-0.31933	-1.77612
-0.32131	-0.36987	-0.32131	-0.89063	-0.32131	-1.81519
-0.3233	-0.40649	-0.3233	-0.89795	-0.3233	-1.75659
-0.32528	-0.39551	-0.32528	-0.88208	-0.32528	-1.75293
-0.32726	-0.40771	-0.32726	-0.8418	-0.32726	-1.71387
-0.32925	-0.41016	-0.32925	-0.88574	-0.32925	-1.68945
-0.33123	-0.43213	-0.33123	-0.89063	-0.33123	-1.68823
-0.33321	-0.4126	-0.33321	-0.89429	-0.33321	-1.66504
-0.3352	-0.38452	-0.3352	-0.89063	-0.3352	-1.64917
-0.33718	-0.37598	-0.33718	-0.87842	-0.33718	-1.63574
-0.33916	-0.43457	-0.33916	-0.87842	-0.33916	-1.61621
-0.34115	-0.44312	-0.34115	-0.86743	-0.34115	-1.58691
-0.34313	-0.46021	-0.34313	-0.92114	-0.34313	-1.58569
-0.34512	-0.45532	-0.34512	-0.91138	-0.34512	-1.62476
-0.3471	-0.43457	-0.3471	-0.91016	-0.3471	-1.60889
-0.34908	-0.42358	-0.34908	-0.91138	-0.34908	-1.58813
-0.35107	-0.47607	-0.35107	-0.89307	-0.35107	-1.56982
-0.35305	-0.48584	-0.35305	-0.89307	-0.35305	-1.5271
-0.35503	-0.49805	-0.35503	-0.8894	-0.35503	-1.51489
-0.35702	-0.46753	-0.35702	-0.91504	-0.35702	-1.52588
-0.359	-0.47241	-0.359	-0.93335	-0.359	-1.66138
-0.36098	-0.4541	-0.36098	-0.91504	-0.36098	-1.56494
-0.36297	-0.48096	-0.36297	-0.92114	-0.36297	-1.50269
-0.36495	-0.50659	-0.36495	-0.89917	-0.36495	-1.48193
-0.36694	-0.50903	-0.36694	-0.93213	-0.36694	-1.46729
-0.36892	-0.54688	-0.36892	-0.94189	-0.36892	-1.46729
-0.3709	-0.50171	-0.3709	-0.96875	-0.3709	-1.47583
-0.37289	-0.5188	-0.37289	-0.95898	-0.37289	-1.48804
-0.37487	-0.55664	-0.37487	-0.95044	-0.37487	-1.4917
-0.37685	-0.54199	-0.37685	-0.96387	-0.37685	-1.46484
-0.37884	-0.57373	-0.37884	-0.98462	-0.37884	-1.44287
-0.38082	-0.54077	-0.38082	-0.97607	-0.38082	-1.45874
-0.3828	-0.57373	-0.3828	-1.00171	-0.3828	-1.46484
-0.38479	-0.53833	-0.38479	-1.02002	-0.38479	-1.45142
-0.38677	-0.55786	-0.38677	-1.00537	-0.38677	-1.49658
-0.38876	-0.60791	-0.38876	-1.00659	-0.38876	-1.44043
-0.39074	-0.62622	-0.39074	-1.00903	-0.39074	-1.427
-0.39272	-0.67017	-0.39272	-1.03589	-0.39272	-1.43433
-0.39471	-0.63965	-0.39471	-1.06885	-0.39471	-1.45874
-0.39669	-0.60913	-0.39669	-1.0835	-0.39669	-1.43311
-0.39867	-0.62744	-0.39867	-1.07129	-0.39867	-1.45752
-0.40066	-0.65186	-0.39867	-1.45752	-0.40066	-1.49048
-0.40264	-0.69214	-0.40066	-1.43188	-0.40264	-1.42944
-0.40462	-0.72266	-0.40264	-1.4917	-0.40462	-1.4563
-0.40661	-0.71289	-0.40462	-1.38428	-0.40661	-1.4856
-0.40859	-0.70557	-0.40661	-1.41113	-0.40859	-1.44653
-0.41058	-0.69702	-0.40859	-1.4209	-0.41058	-1.46362
-0.41256	-0.71777	-0.41058	-1.59546	-0.41256	-1.39282
-0.41454	-0.78125	-0.41256	-1.48926	-0.41454	-1.43066
-0.41653	-0.75562	-0.41454	-1.5332	-0.41653	-1.43799
-0.41851	-0.79468	-0.41653	-1.61255	-0.41851	-1.41113
-0.42049	-0.78979	-0.41851	-1.51733	-0.42049	-1.45752
-0.42248	-0.78979	-0.42049	-1.65649	-0.42248	-1.45386
-0.42446	-0.80566	-0.42248	-1.6333	-0.42446	-1.40259
-0.42644	-0.85449	-0.42446	-1.6748	-0.42644	-1.44043
-0.42843	-0.88867	-0.42644	-1.69312	-0.42843	-1.4209
-0.43041	-0.91187	-0.42843	-1.71387	-0.43041	-1.43433
-0.4324	-0.82153	-0.43041	-1.6394	-0.4324	-1.48315
-0.43438	-0.95215	-0.4324	-1.79077	-0.43438	-1.48315
-0.43636	-0.89111	-0.43438	-1.76758	-0.43636	-1.45874
-0.43835	-0.92407	-0.43636	-1.81641	-0.43835	-1.40625
-0.44033	-0.95093	-0.43835	-1.84448	-0.44033	-1.42822
-0.44231	-0.98999	-0.44033	-1.86523	-0.44231	-1.44653
-0.4443	-1.03149	-0.44231	-1.87988	-0.4443	-1.49292
-0.44628	-1.00464	-0.4443	-1.9751	-0.44628	-1.46606
-0.44826	-0.99609	-0.44628	-1.97876	-0.44826	-1.45508
-0.45025	-1.03882	-0.44826	-1.99585	-0.45025	-1.43799
-0.45223	-1.05591	-0.45025	-2.08008	-0.45223	-1.45264
-0.45422	-1.12183	-0.45223	-2.10327	-0.45422	-1.4563
-0.4562	-1.20605	-0.45422	-2.12891	-0.4562	-1.50757
-0.45818	-1.12427	-0.4562	-2.23145	-0.45818	-1.49292
-0.46017	-1.13525	-0.45818	-2.2998	-0.46017	-1.4978
-0.46215	-1.19385	-0.46017	-2.28027	-0.46215	-1.51489
-0.46413	-1.23047	-0.46215	-2.32666	-0.46413	-1.50879
-0.46612	-1.25977	-0.46413	-2.37305	-0.46612	-1.44287
-0.4681	-1.2793	-0.46612	-2.45117	-0.4681	-1.46729
-0.47008	-1.27563	-0.4681	-2.43896	-0.47008	-1.50879
-0.47207	-1.30615	-0.47008	-2.59155	-0.47207	-1.47583
-0.47405	-1.29517	-0.47207	-2.63794	-0.47405	-1.51855
-0.47604	-1.3501	-0.47405	-2.57568	-0.47604	-1.49414
-0.47802	-1.4624	-0.47604	-2.7356	-0.47802	-1.48804
-0.48	-1.48193	-0.47802	-2.87598	-0.48	-1.51001
-0.48199	-1.47827	-0.48	-2.9187	-0.48199	-1.51611
-0.48397	-1.4856	-0.48199	-2.95166	-0.48397	-1.54663
-0.48595	-1.54663	-0.48397	-2.92236	-0.48595	-1.52832
-0.48794	-1.57227	-0.48595	-3.03345	-0.48794	-1.52954
-0.48992	-1.63696	-0.48794	-3.14697	-0.48992	-1.51611
-0.49191	-1.64429	-0.48992	-3.25073	-0.49191	-1.54541
-0.49389	-1.6748	-0.49191	-3.24463	-0.49389	-1.56982
-0.49587	-1.67236	-0.49389	-3.39111	-0.49587	-1.52954
-0.49786	-1.69556	-0.49587	-3.396	-0.49786	-1.57593
-0.49984	-1.78101	-0.49786	-3.58521	-0.49984	-1.53687
-0.50182	-1.88721	-0.49984	-3.61084	-0.50182	-1.54297
-0.50381	-1.86646	-0.50182	-3.7207	-0.50381	-1.54785
-0.50579	-1.91895	-0.50381	-3.76953	-0.50579	-1.61987
-0.50777	-1.93848	-0.50579	-3.91113	-0.50777	-1.59546
-0.50976	-1.9812	-0.50777	-3.99902	-0.50976	-1.65527
-0.51174	-2.05322	-0.50976	-3.99536	-0.51174	-1.60156
-0.51373	-2.11792	-0.51174	-4.19067	-0.51373	-1.55518
-0.51571	-2.17285	-0.51373	-4.16992	-0.51571	-1.61499
-0.51769	-2.04712	-0.51571	-4.35791	-0.51769	-1.61377
-0.51968	-2.22534	-0.51769	-4.50562	-0.51968	-1.60034
-0.52166	-2.28638	-0.51968	-4.7229	-0.52166	-1.65771
-0.52364	-2.32056	-0.52166	-4.7583	-0.52364	-1.65649
-0.52563	-2.41699	-0.52364	-4.77173	-0.52563	-1.62598
-0.52761	-2.47803	-0.52563	-4.93896	-0.52761	-1.6333
-0.52959	-2.53052	-0.52761	-4.88525	-0.52959	-1.65649
-0.53158	-2.59033	-0.52959	-5.17334	-0.53158	-1.70166
-0.53356	-2.67578	-0.53158	-5.27466	-0.53356	-1.66504
-0.53555	-2.71973	-0.53356	-5.30518	-0.53555	-1.73706
-0.53753	-2.82715	-0.53555	-5.57129	-0.53753	-1.6748
-0.53951	-2.87842	-0.53753	-5.74463	-0.53951	-1.68213
-0.5415	-3.03345	-0.53951	-5.8313	-0.5415	-1.69556
-0.54348	-3.03467	-0.5415	-5.80688	-0.54348	-1.73584
-0.54546	-3.06763	-0.54348	-6.13281	-0.54546	-1.72485
-0.54745	-3.18481	-0.54546	-6.04126	-0.54745	-1.71875
-0.54943	-3.27271	-0.54745	-6.35498	-0.54943	-1.71997
-0.55141	-3.27148	-0.54943	-6.41357	-0.55141	-1.72485
-0.5534	-3.29468	-0.55141	-6.59058	-0.5534	-1.76514
-0.55538	-3.51929	-0.5534	-6.72729	-0.55538	-1.74438
-0.55737	-3.58643	-0.55538	-6.88599	-0.55737	-1.79199
-0.55935	-3.67554	-0.55737	-7.27905	-0.55935	-1.79199
-0.56133	-3.6731	-0.55935	-7.39624	-0.56133	-1.87378
-0.56332	-3.79639	-0.56133	-7.64038	-0.56332	-1.75659
-0.5653	-4.00879	-0.56332	-7.62573	-0.5653	-1.78345
-0.56728	-4.0918	-0.5653	-7.91016	-0.56728	-1.81152
-0.56927	-4.18823	-0.56728	-7.8418	-0.56927	-1.85669
-0.57125	-4.21265	-0.56927	-8.27271	-0.57125	-1.90674
-0.57323	-4.40796	-0.57125	-8.55347	-0.57323	-1.87378
-0.57522	-4.4397	-0.57323	-8.43628	-0.57522	-1.82739
-0.5772	-4.52637	-0.57522	-8.81836	-0.5772	-1.8335
-0.57919	-4.73633	-0.5772	-8.83057	-0.57919	-1.82983
-0.58117	-4.85596	-0.57919	-8.70361	-0.58117	-1.85181
-0.58315	-4.86938	-0.58117	-8.94287	-0.58315	-1.9043
-0.58514	-4.95972	-0.58315	-9.52271	-0.58514	-1.92993
-0.58712	-5.16968	-0.58514	-9.59229	-0.58712	-1.92139
-0.5891	-5.29785	-0.58712	-10.3198	-0.5891	-1.91162
-0.59109	-5.41992	-0.5891	-10.2429	-0.59109	-1.89453
-0.59307	-5.43213	-0.59109	-10.0696	-0.59307	-1.94702
-0.59505	-5.49072	-0.59307	-10.6311	-0.59505	-1.95313
-0.59704	-5.74097	-0.59505	-10.5737	-0.59704	-1.97144
-0.59902	-5.87524	-0.59704	-10.9375	-0.59902	-1.99585
-0.60101	-6.03882	-0.59902	-11.2195	-0.60101	-1.96899
-0.60299	-6.13159	-0.60101	-11.4172	-0.60299	-1.99341
-0.60497	-6.37695	-0.60299	-11.5625	-0.60497	-2.03003
-0.60696	-6.50757	-0.60497	-11.8616	-0.60696	-2.04346
-0.60894	-6.69312	-0.60696	-12.4243	-0.60894	-2.11548
-0.61092	-6.72729	-0.60894	-12.605	-0.61092	-2.0752
-0.61291	-6.71387	-0.61092	-12.7441	-0.61291	-2.1106
-0.61489	-7.03003	-0.61291	-13.2678	-0.61489	-2.12524
-0.61687	-7.20703	-0.61489	-13.2727	-0.61687	-2.08984
-0.61886	-7.50977	-0.61687	-13.4778	-0.61886	-2.16675
-0.62084	-7.40479	-0.61886	-14.0222	-0.62084	-2.18872
-0.62283	-7.63428	-0.62084	-13.3667	-0.62283	-2.1814
-0.62481	-7.57568	-0.62283	-14.7266	-0.62481	-2.23511
-0.62679	-7.78198	-0.62481	-14.4421	-0.62679	-2.21802
-0.62878	-7.91504	-0.62679	-14.6558	-0.62878	-2.24854
-0.63076	-8.28491	-0.62878	-14.7729	-0.63076	-2.29492
-0.63274	-8.23364	-0.63076	-14.6851	-0.63274	-2.30469
-0.63473	-8.35327	-0.63274	-15.4456	-0.63473	-2.37793
-0.63671	-8.53394	-0.63473	-15.9131	-0.63671	-2.37549
-0.63869	-8.63892	-0.63671	-15.0293	-0.63869	-2.37915
-0.64068	-8.9917	-0.63869	-16.1243	-0.64068	-2.38525
-0.64266	-8.94897	-0.64068	-16.5747	-0.64266	-2.49268
-0.64465	-9.17236	-0.64266	-17.1118	-0.64465	-2.48901
-0.64663	-9.26758	-0.64465	-17.2082	-0.64663	-2.5647
-0.64861	-9.27979	-0.64663	-17.5684	-0.64861	-2.5769
-0.6506	-9.31152	-0.64861	-18.1873	-0.6506	-2.56226
-0.65258	-9.5813	-0.6506	-18.1921	-0.65258	-2.60986
-0.65456	-9.73755	-0.65258	-18.2715	-0.65456	-2.60864
-0.65655	-10.0501	-0.65456	-18.866	-0.65655	-2.72095
-0.65853	-10.2429	-0.65655	-19.2017	-0.65853	-2.80029
-0.66051	-10.1172	-0.65853	-18.0408	-0.66051	-2.854
-0.6625	-10.2698	-0.66051	-19.7266	-0.6625	-2.81372
-0.66448	-10.3027	-0.6625	-20.3735	-0.66448	-2.85767
-0.66647	-10.7812	-0.66448	-20.227	-0.66647	-2.91382
-0.66845	-10.9937	-0.66647	-20.8862	-0.66845	-3.04443
-0.67043	-11.0645	-0.66845	-20.9106	-0.67043	-3.11646
-0.67242	-11.1389	-0.67043	-21.1304	-0.67242	-3.19946
-0.6744	-11.1999	-0.67242	-21.936	-0.6744	-3.36304
-0.67638	-11.1304	-0.6744	-22.1314	-0.67638	-3.2251
-0.67837	-11.5588	-0.67638	-22.8027	-0.67837	-3.4021
-0.68035	-11.9946	-0.67837	-22.7295	-0.68035	-3.49731
-0.68233	-11.9434	-0.68035	-23.1323	-0.68233	-3.42285
-0.68432	-12.5195	-0.68233	-23.3765	-0.68432	-3.61572
-0.6863	-12.4146	-0.68432	-23.523	-0.6863	-3.74634
-0.68829	-12.5635	-0.6863	-24.2554	-0.68829	-3.71704
-0.69027	-12.8662	-0.68829	-24.5239	-0.69027	-3.84399
-0.69225	-12.8491	-0.69027	-22.9736	-0.69225	-3.9209
-0.69424	-13.2349	-0.69225	-24.8657	-0.69424	-4.03931
-0.69622	-13.3777	-0.69424	-25.6104	-0.69622	-4.12476
-0.6982	-13.4277	-0.69622	-25.3906	-0.6982	-4.29077
-0.70019	-13.8489	-0.6982	-25.7935	-0.70019	-4.32495
-0.70217	-14.1858	-0.70019	-27.0996	-0.70217	-4.42749
-0.70415	-14.3127	-0.70217	-26.355	-0.70415	-4.60815
-0.70614	-14.7021	-0.70415	-26.6113	-0.70614	-4.68872
-0.70812	-14.7546	-0.70614	-27.6489	-0.70812	-4.86206
-0.71011	-14.5911	-0.70812	-27.8198	-0.71011	-5.01343
-0.71209	-15.0269	-0.71011	-27.6855	-0.71209	-5.03052
-0.71407	-15.2112	-0.71209	-28.8452	-0.71407	-5.18066
-0.71606	-15.2222	-0.71407	-28.7109	-0.71606	-5.27832
-0.71804	-15.6287	-0.71606	-29.0161	-0.71804	-5.49805
-0.72002	-15.5627	-0.71804	-30.1636	-0.72002	-5.68115
-0.72201	-16.4136	-0.72002	-30.7007	-0.72201	-5.74341
-0.72399	-16.709	-0.72201	-31.0059	-0.72399	-5.95825
-0.72597	-16.9311	-0.72399	-31.2134	-0.72597	-6.08398
-0.72796	-17.135	-0.72597	-31.3477	-0.72796	-6.21338
-0.72994	-17.168	-0.72796	-31.189	-0.72994	-6.54785
-0.73193	-17.7161	-0.72994	-32.7148	-0.73193	-6.6394
-0.73391	-17.6794	-0.73193	-33.1421	-0.73391	-6.92627
-0.73589	-17.9675	-0.73391	-32.6904	-0.73589	-7.0813
-0.73788	-18.0676	-0.73589	-32.727	-0.73788	-7.1521
-0.73986	-18.8257	-0.73788	-34.8145	-0.73986	-7.51221
-0.74184	-18.8843	-0.73986	-34.3994	-0.74184	-7.55249
-0.74383	-18.7268	-0.74184	-33.4717	-0.74383	-7.88818
-0.74581	-19.3604	-0.74383	-36.0596	-0.74581	-8.20557
-0.74779	-19.6094	-0.74581	-35.852	-0.74779	-8.38745
-0.74978	-19.5557	-0.74779	-36.3037	-0.74978	-8.51074
-0.75176	-19.812	-0.74978	-36.438	-0.75176	-8.8269
-0.75375	-20.4468	-0.75176	-37.4023	-0.75375	-9.00879
-0.75573	-20.874	-0.75375	-37.3291	-0.75573	-9.26758
-0.75771	-21.1304	-0.75573	-37.1216	-0.75771	-9.60449
-0.7597	-21.3623	-0.75771	-37.8784	-0.7597	-9.94629
-0.76168	-21.521	-0.7597	-36.6577	-0.76168	-10.1025
-0.76366	-21.8018	-0.76168	-37.3901	-0.76366	-10.4138
-0.76565	-22.2046	-0.76366	-40.21	-0.76565	-10.6909
-0.76763	-22.0459	-0.76565	-39.27	-0.76763	-10.9106
-0.76961	-22.6196	-0.76763	-40.6616	-0.76961	-11.3745
-0.7716	-23.0835	-0.76961	-41.6138	-0.7716	-11.6675
-0.77358	-22.8027	-0.7716	-41.394	-0.77358	-11.919
-0.77557	-23.5107	-0.77358	-42.4072	-0.77557	-12.373
-0.77755	-23.5718	-0.77557	-43.4326	-0.77755	-12.6257
-0.77953	-23.8525	-0.77755	-43.3838	-0.77953	-12.9443
-0.78152	-24.1455	-0.77953	-43.8599	-0.78152	-13.4644
-0.7835	-24.2798	-0.78152	-43.2739	-0.7835	-13.8599
-0.78548	-24.9268	-0.7835	-43.4815	-0.78548	-14.2041
-0.78747	-24.9512	-0.78548	-43.457	-0.78747	-14.3616
-0.78945	-25.647	-0.78747	-45.0684	-0.78945	-14.8474
-0.79144	-26.1352	-0.78945	-45.105	-0.79144	-15.0146
-0.79342	-25.9888	-0.79144	-46.3745	-0.79342	-15.7996
-0.7954	-26.5747	-0.79342	-44.4946	-0.7954	-16.2146
-0.79739	-27.0996	-0.7954	-44.6045	-0.79739	-16.72
-0.79937	-26.9043	-0.79739	-46.5454	-0.79937	-16.8945
-0.80135	-25.4761	-0.79937	-47.0703	-0.80135	-17.3535
-0.80334	-27.1606	-0.80135	-48.1323	-0.80334	-17.9688
-0.80532	-27.9175	-0.80334	-48.8403	-0.80532	-18.4045
-0.8073	-28.064	-0.80532	-50.2808	-0.8073	-18.4558
-0.80929	-28.1128	-0.8073	-49.6582	-0.80929	-19.3225
-0.81127	-28.8696	-0.80929	-50.9155	-0.81127	-19.6655
-0.81326	-28.6743	-0.81127	-46.5332	-0.81326	-20.1172
-0.81524	-29.3091	-0.81326	-49.9145	-0.81524	-20.9961
-0.81722	-29.9194	-0.81524	-53.6377	-0.81722	-21.167
-0.81921	-30.1392	-0.81722	-52.6001	-0.81921	-21.7163
-0.82119	-30.7251	-0.81921	-53.7231	-0.82119	-22.4854
-0.82317	-31.2256	-0.82119	-54.7485	-0.82317	-22.9004
-0.82516	-31.5674	-0.82317	-54.8828	-0.82516	-23.7305
-0.82714	-31.5918	-0.82516	-52.6855	-0.82714	-24.4019
-0.82912	-31.7139	-0.82714	-50.2563	-0.82912	-24.646
-0.83111	-32.1533	-0.82912	-55.5664	-0.83111	-25.2075
-0.83309	-32.5073	-0.83111	-53.3813	-0.83309	-25.647
-0.83508	-33.4717	-0.83309	-56.5308	-0.83508	-27.002
-0.83706	-33.3984	-0.83508	-58.5571	-0.83706	-26.8799
-0.83904	-33.7402	-0.83706	-56.6406	-0.83904	-27.71
-0.84103	-33.8867	-0.83904	-57.2876	-0.84103	-28.6011
-0.84301	-33.4961	-0.84103	-57.5195	-0.84301	-28.8086
-0.84499	-34.1187	-0.84301	-59.5215	-0.84499	-29.5288
-0.84698	-33.7158	-0.84499	-61.3037	-0.84698	-30.5908
-0.84896	-35.9131	-0.84698	-60.7788	-0.84896	-31.2378
-0.85094	-36.5845	-0.84896	-59.4605	-0.85094	-31.5674
-0.85293	-37.0117	-0.85094	-58.4106	-0.85293	-32.6294
-0.85491	-36.6333	-0.85293	-65.7471	-0.85491	-32.4707
-0.8569	-36.7432	-0.85491	-64.6118	-0.8569	-33.667
-0.85888	-36.9751	-0.8569	-63.0127	-0.85888	-34.6313
-0.86086	-38.0615	-0.85888	-63.5986	-0.86086	-35.1929
-0.86285	-37.8174	-0.86086	-64.209	-0.86285	-36.3403
-0.86483	-38.9526	-0.86285	-66.6626	-0.86483	-36.1938
-0.86681	-40.1123	-0.86483	-63.623	-0.86681	-37.1094
-0.8688	-40.1977	-0.86681	-65.7104	-0.8688	-37.6831
-0.87078	-40.8081	-0.8688	-67.1387	-0.87078	-38.977
-0.87276	-40.9424	-0.87078	-68.396	-0.87276	-40.4541
-0.87475	-41.7236	-0.87276	-67.3462	-0.87475	-40.1977
-0.87673	-42.456	-0.87475	-68.8354	-0.87673	-40.7715
-0.87872	-42.2119	-0.87673	-69.8731	-0.87872	-41.626
-0.8807	-42.6758	-0.87872	-64.0625	-0.8807	-43.2129
-0.88268	-43.7378	-0.8807	-64.7217	-0.88268	-43.7012
-0.88467	-44.0552	-0.88268	-69.4824	-0.88467	-45.4224
-0.88665	-44.7144	-0.88467	-68.7378	-0.88665	-44.4214
-0.88863	-44.1162	-0.88665	-74.5972	-0.88863	-46.7773
-0.89062	-45.5688	-0.88863	-67.041	-0.89062	-47.4487
-0.8926	-45.3003	-0.89062	-68.6035	-0.8926	-47.522
-0.89458	-46.0449	-0.8926	-70.5933	-0.89458	-49.2676
-0.89657	-47.6929	-0.89458	-67.5171	-0.89657	-49.0967
-0.89855	-47.5098	-0.89657	-71.228	-0.89855	-50.5615
-0.90054	-47.0703	-0.89855	-81.1523	-0.90054	-51.5869
-0.90252	-46.3501	-0.90054	-66.5161	-0.90252	-52.1728
-0.9045	-47.876	-0.90252	-74.6094	-0.9045	-53.418
-0.90649	-51.2207	-0.9045	-80.8838	-0.90649	-53.9307
-0.90847	-48.4375	-0.90649	-79.187	-0.90847	-55.1636
-0.91045	-49.231	-0.90847	-83.5449	-0.91045	-55.3955
-0.91244	-48.0469	-0.91045	-80.0537	-0.91244	-56.7383
-0.91442	-53.6743	-0.91244	-81.0791	-0.91442	-57.7026
-0.9164	-53.2105	-0.91442	-80.5054	-0.9164	-58.4839
-0.91839	-53.2959	-0.9164	-80.3223	-0.91839	-59.6558
-0.92037	-53.772	-0.91839	-79.9438	-0.92037	-61.1084
-0.92236	-53.7476	-0.92037	-85.2783	-0.92236	-63.562
-0.92434	-54.3823	-0.92236	-83.9966	-0.92434	-63.1836
-0.92632	-55.9326	-0.92434	-82.1045	-0.92632	-64.9414
-0.92831	-55.4565	-0.92632	-85.9375	-0.92831	-65.1977
-0.93029	-56.8359	-0.92831	-83.6304	-0.93029	-66.3818
-0.93227	-55.5908	-0.93029	-85.2173	-0.93227	-66.2109
-0.93426	-58.4473	-0.93227	-81.6284	-0.93426	-69.2261
-0.93624	-58.9111	-0.93426	-86.2549	-0.93624	-69.2505
-0.93822	-58.0688	-0.93624	-88.0737	-0.93822	-69.6655
-0.94021	-61.7798	-0.93822	-82.959	-0.94021	-70.8618
-0.94219	-59.729	-0.94021	-85.2295	-0.94219	-72.0093
-0.94418	-60.9131	-0.94219	-82.1411	-0.94418	-71.6309
-0.94616	-62.6709	-0.94418	-92.7978	-0.94616	-72.3755
-0.94814	-61.8774	-0.94616	-93.3106	-0.94814	-75.2808
-0.95013	-63.147	-0.94814	-89.1235	-0.95013	-76.4526
-0.95211	-64.7095	-0.95013	-93.1641	-0.95211	-77.5269
-0.95409	-65.8203	-0.95211	-94.5068	-0.95409	-77.9663
-0.95608	-65.9546	-0.95409	-92.2607	-0.95608	-78.7842
-0.95806	-65.1733	-0.95608	-94.7022	-0.95806	-82.019
-0.96004	-65.5151	-0.95806	-95.7886	-0.96004	-80.1514
-0.96203	-66.5649	-0.96004	-97.168	-0.96203	-80.8594
-0.96401	-68.5181	-0.96203	-96.9727	-0.96401	-82.9712
-0.966	-71.0938	-0.96401	-98.0713	-0.966	-88.2202
-0.96798	-69.4946	-0.966	-95.5444	-0.96798	-83.8989
-0.96996	-69.2261	-0.96798	-96.4477	-0.96996	-87.9517
-0.97195	-70.2393	-0.96996	-99.4751	-0.97195	-87.3779
-0.97393	-69.4092	-0.97195	-101.404	-0.97393	-88.8306
-0.97591	-73.0469	-0.97393	-96.521	-0.97591	-90.8447
-0.9779	-76.77	-0.97591	-100.574	-0.9779	-91.6138
-0.97988	-73.8892	-0.9779	-98.1812	-0.97988	-92.8955
-0.98186	-76.1108	-0.97988	-100.562	-0.98186	-94.2749
-0.98385	-78.8086	-0.98186	-101.123	-0.98385	-96.4966
-0.98583	-76.5991	-0.98385	-102.124	-0.98583	-95.5933
-0.98782	-75.4028	-0.98583	-104.614	-0.98782	-95.0928
-0.9898	-80.5542	-0.98782	-103.748	-0.9898	-97.937
-0.99178	-79.7485	-0.9898	-100.671	-0.99178	-99.9023
-0.99377	-79.0894	-0.99178	-103.735	-0.99377	-99.7681
-0.99575	-82.5806	-0.99377	-105.261	-0.99575	-102.612
-0.99773	-81.5796	-0.99575	-109.766	-0.99773	-101.868
-0.99972	-82.5195	-0.99773	-106.799	-0.99972	-106.226
-1.0017	-84.7534	-0.99972	-112.402	-1.0017	-106.384

## Sheet: Fig. 3e
Sn mass-normalized CO2RR activity
	Cu97Sn3	Cu70Sn30
pontetnial (vs RHE)	A mg-1 (Sn)	A mg-1 (Sn)
-0.4	0.01743
-0.5	0.07278
-0.6	0.3584	0.00284
-0.7	1.118	0.01481
-0.8	2.30451	0.09738
-0.9	3.85173	0.30614
-1	5.15093	0.66028
-1.1		1.20393

## Sheet: Fig. 3f
Stability test of Cu97Sn3 at -0.75 V vs RHE
Skip point 600
Time (h)	Current (mA cm-2)	Time (h)	FE CO
0.000557861	-38.3911	0.73333	98
0.00069675	-35.0098	1.46668	98.1
0.000835639	-36.1816	2.20003	98.6
0.000974528	-34.3384	2.93337	98.5
0.00111	-34.1919	3.66672	98.6
0.00125	-34.5947	4.40006	98.6
0.00139	-34.5825	5.13341	98.6
0.00153	-33.3496	5.86676	98.6
0.00167	-33.96	6.6001	98.8
0.00181	-33.3496	7.33345	98.8
0.00195	-34.2773	8.06679	98.6
0.00209	-33.5327	8.80014	98.7
0.00222	-33.5327	9.53349	98.6
0.00236	-33.8013	10.2668	98.6
0.0025	-33.1787	11.0002	98.7
0.00264	-32.4585	11.7335	98.3
0.00278	-33.3252	12.4669	98.5
0.00292	-32.9834	13.2002	98.4
0.00306	-33.728	13.9336	98.3
0.0032	-34.1309	14.6669	98.1
0.00334	-34.3018	15.4002	98.2
0.00347	-33.252	16.1336	98.2
0.00361	-33.9722	16.8669	98.2
0.00375	-33.0933	17.6003	97.9
0.00389	-33.2031	18.3336	97.9
0.00403	-32.727	19.067	97.9
0.00417	-32.7026	19.8003	97.6
0.00431	-33.3008	20	97.5
0.00445	-32.7393
0.00459	-32.2388
0.00472	-31.4453
0.00486	-32.7881
0.005	-31.2744
0.00514	-33.7158
0.00528	-33.4228
0.00542	-33.4473
0.00556	-33.9233
0.0057	-33.0322
0.00584	-32.9834
0.00597	-32.2876
0.00611	-32.2388
0.00625	-32.7148
0.00639	-33.2031
0.00653	-32.6904
0.00667	-33.0688
0.00681	-33.1055
0.00695	-33.2153
0.00709	-32.7759
0.00722	-33.3496
0.00736	-33.8257
0.0075	-33.1299
0.00764	-32.3975
0.00778	-31.3721
0.00792	-33.5449
0.00806	-32.9956
0.0082	-31.2134
0.00834	-32.312
0.00847	-33.02
0.00861	-29.541
0.00875	-32.8003
0.00889	-33.0688
0.00903	-32.4341
0.00917	-33.2031
0.00931	-33.0566
0.00945	-32.7759
0.00959	-32.2754
0.00972	-32.1533
0.00986	-32.5562
0.01	-32.5684
0.01014	-32.2388
0.01028	-32.2388
0.01042	-33.1665
0.01056	-32.898
0.0107	-31.7383
0.01084	-32.1777
0.01097	-32.9346
0.01111	-33.4717
0.01125	-33.1909
0.01139	-33.7402
0.01153	-32.9956
0.01167	-32.3486
0.01181	-32.3242
0.01195	-32.0923
0.01209	-32.0801
0.01222	-31.9214
0.01236	-30.2368
0.0125	-33.4839
0.01264	-33.3984
0.01278	-32.9224
0.01292	-32.6294
0.01306	-32.8857
0.0132	-31.4087
0.01334	-32.0435
0.01347	-32.3852
0.01361	-32.2022
0.01375	-32.0679
0.01389	-32.5195
0.01403	-33.2153
0.01417	-32.959
0.01431	-32.0068
0.01445	-32.7637
0.01459	-32.6904
0.01472	-33.1543
0.01486	-32.1533
0.015	-32.8247
0.01514	-31.5796
0.01528	-30.2979
0.01542	-32.5806
0.01556	-32.4097
0.0157	-33.081
0.01584	-32.6782
0.01597	-31.665
0.01611	-31.1768
0.01625	-32.605
0.01639	-31.9824
0.01653	-32.1777
0.01667	-33.2642
0.01681	-32.1899
0.01695	-31.2012
0.01709	-30.7983
0.01722	-31.3721
0.01736	-32.1533
0.0175	-32.3486
0.01764	-32.2632
0.01778	-32.8857
0.01792	-32.1655
0.01806	-31.8359
0.0182	-32.3364
0.01834	-32.8247
0.01847	-32.2266
0.01861	-30.0781
0.01875	-30.9936
0.01889	-32.5684
0.01903	-32.0312
0.01917	-32.2876
0.01931	-32.8125
0.01945	-32.019
0.01959	-33.0078
0.01972	-32.1289
0.01986	-32.7026
0.02	-32.7148
0.02014	-32.7759
0.02028	-33.2398
0.02042	-32.2632
0.02056	-31.8359
0.0207	-32.1411
0.02084	-30.9326
0.02097	-32.2632
0.02111	-31.0913
0.02125	-32.5195
0.02139	-32.7148
0.02153	-32.8735
0.02167	-32.4951
0.02181	-32.8613
0.02195	-32.8125
0.02209	-31.5918
0.02222	-30.188
0.02236	-31.9336
0.0225	-32.251
0.02264	-32.1167
0.02278	-29.7852
0.02292	-32.4097
0.02306	-32.2632
0.0232	-32.727
0.02334	-32.1655
0.02347	-31.3843
0.02361	-30.7251
0.02375	-31.5552
0.02389	-32.1533
0.02403	-30.1148
0.02417	-31.6528
0.02431	-32.3608
0.02445	-31.7139
0.02459	-31.8481
0.02472	-30.5298
0.02486	-32.5928
0.025	-32.5317
0.02514	-32.3852
0.02528	-32.0068
0.02542	-33.1299
0.02556	-32.7637
0.0257	-32.1411
0.02584	-32.9346
0.02597	-30.7007
0.02611	-31.1768
0.02625	-32.2266
0.02639	-32.6782
0.02653	-31.9946
0.02667	-32.1533
0.02681	-32.8735
0.02695	-31.4453
0.02709	-32.5562
0.02722	-32.3852
0.02736	-32.7026
0.0275	-32.3975
0.02764	-32.2632
0.02778	-31.4453
0.02792	-31.8848
0.02806	-31.8115
0.0282	-32.5806
0.02834	-32.1045
0.02847	-32.8613
0.02861	-32.9834
0.02875	-33.0078
0.02889	-31.9092
0.02903	-32.4463
0.02917	-32.7026
0.02931	-30.7007
0.02945	-32.2632
0.02959	-32.2022
0.02972	-32.3242
0.02986	-32.1167
0.03	-31.5064
0.03014	-31.2134
0.03028	-32.2632
0.03042	-32.6294
0.03056	-32.8613
0.0307	-32.3364
0.03084	-32.7393
0.03097	-32.8735
0.03111	-30.0537
0.03125	-31.9092
0.03139	-31.4087
0.03153	-32.2388
0.03167	-31.3965
0.03181	-32.4585
0.03195	-31.7261
0.03209	-32.1411
0.03222	-32.2144
0.03236	-32.9224
0.0325	-32.3486
0.03264	-32.3608
0.03278	-31.4453
0.03292	-31.3843
0.03306	-32.3486
0.0332	-31.5308
0.03334	-28.3691
0.03347	-31.4331
0.03361	-30.896
0.03375	-32.1289
0.03389	-31.3232
0.03403	-30.8472
0.03417	-32.4219
0.03431	-32.9102
0.03445	-32.3242
0.03459	-31.3721
0.03472	-32.0679
0.03486	-31.7505
0.035	-31.9702
0.03514	-28.9673
0.03528	-32.373
0.03542	-31.4453
0.03556	-32.5806
0.0357	-32.544
0.03584	-31.9946
0.03597	-32.0557
0.03611	-32.0679
0.03625	-31.9214
0.03639	-32.2144
0.03653	-32.6172
0.03667	-31.4941
0.03681	-32.2876
0.03695	-32.251
0.03709	-32.1533
0.03722	-31.897
0.03736	-31.7993
0.0375	-32.0068
0.03764	-31.8604
0.03778	-32.1411
0.03792	-31.9458
0.03806	-32.727
0.0382	-31.2256
0.03834	-32.7148
0.03847	-31.2866
0.03861	-31.0181
0.03875	-32.312
0.03889	-29.1504
0.03903	-31.0547
0.03917	-30.3223
0.03931	-31.3843
0.03945	-31.311
0.03959	-33.1177
0.03972	-31.9824
0.03986	-30.3467
0.04	-32.5073
0.04014	-32.0435
0.04028	-31.6895
0.04042	-30.9204
0.04056	-31.9824
0.0407	-31.7627
0.04084	-30.9814
0.04097	-32.0801
0.04111	-31.8237
0.04125	-32.727
0.04139	-31.9092
0.04153	-31.5308
0.04167	-32.9956
0.04181	-32.1167
0.04195	-32.4951
0.04209	-32.898
0.04222	-31.8848
0.04236	-31.604
0.0425	-31.5064
0.04264	-31.1645
0.04278	-31.1645
0.04292	-32.6416
0.04306	-32.0923
0.0432	-32.0557
0.04334	-32.2022
0.04347	-32.9102
0.04361	-32.3486
0.04375	-32.605
0.04389	-30.7373
0.04403	-31.665
0.04417	-32.2266
0.04431	-32.2022
0.04445	-30.1025
0.04459	-32.4219
0.04472	-30.6396
0.04486	-32.4341
0.045	-32.1899
0.04514	-32.7148
0.04528	-31.7505
0.04542	-32.0679
0.04556	-32.7637
0.0457	-32.7148
0.04584	-32.3242
0.04597	-31.3721
0.04611	-31.3599
0.04625	-29.3579
0.04639	-32.0557
0.04653	-32.8857
0.04667	-31.5918
0.04681	-32.019
0.04695	-32.2266
0.04709	-32.1899
0.04722	-32.3364
0.04736	-31.3477
0.0475	-28.9673
0.04764	-29.7485
0.04778	-30.6396
0.04792	-32.5073
0.04806	-31.9092
0.0482	-31.5186
0.04834	-31.543
0.04847	-32.2388
0.04861	-31.8481
0.04875	-30.2612
0.04889	-32.3608
0.04903	-32.6538
0.04917	-32.5317
0.04931	-30.481
0.04945	-32.4829
0.04959	-31.5918
0.04972	-30.3223
0.04986	-32.0557
0.05	-31.6528
0.05014	-31.5796
0.05028	-32.373
0.05042	-31.543
0.05056	-31.7993
0.0507	-30.8716
0.05084	-32.251
0.05097	-31.1035
0.05111	-31.5674
0.05125	-31.2256
0.05139	-29.8584
0.05153	-31.9336
0.05167	-32.1899
0.05181	-32.6904
0.05195	-30.8472
0.05209	-32.4951
0.05222	-31.4331
0.05236	-32.1899
0.0525	-32.0801
0.05264	-32.605
0.05278	-31.897
0.05292	-30.3833
0.05306	-31.6284
0.0532	-31.5064
0.05334	-31.9946
0.05347	-31.665
0.05361	-31.7993
0.05375	-31.6773
0.05389	-31.7383
0.05403	-33.1055
0.05417	-32.0068
0.05431	-32.6904
0.05445	-31.9092
0.05459	-31.4697
0.05472	-31.9092
0.05486	-31.8359
0.055	-31.604
0.05514	-29.7119
0.05528	-31.7139
0.05542	-31.7383
0.05556	-30.8838
0.0557	-32.2876
0.05584	-32.0435
0.05597	-32.8125
0.05611	-31.1279
0.05625	-31.7017
0.05639	-30.0659
0.05653	-32.3608
0.05667	-31.9824
0.05681	-32.0679
0.05695	-31.2378
0.05709	-31.5064
0.05722	-32.251
0.05736	-32.0801
0.0575	-31.9092
0.05764	-32.1899
0.05778	-32.2754
0.05792	-32.9346
0.05806	-31.6895
0.0582	-32.5684
0.05834	-31.4697
0.05847	-31.6895
0.05861	-31.8726
0.05875	-32.0679
0.05889	-31.7871
0.05903	-31.9824
0.05917	-32.2022
0.05931	-32.1655
0.05945	-32.5928
0.05959	-32.1167
0.05972	-31.6406
0.05986	-31.7749
0.06	-32.6416
0.06014	-31.4087
0.06028	-32.6294
0.06042	-31.8359
0.06056	-30.603
0.0607	-32.1777
0.06084	-31.0547
0.06097	-31.9092
0.06111	-33.5327
0.06125	-31.9214
0.06139	-32.0801
0.06153	-33.0322
0.06167	-31.9458
0.06181	-33.0566
0.06195	-31.665
0.06209	-30.835
0.06222	-30.3467
0.06236	-30.6152
0.0625	-29.9927
0.06264	-31.1157
0.06278	-32.1655
0.06292	-30.3833
0.06306	-29.8706
0.0632	-32.6904
0.06334	-32.5317
0.06347	-31.9336
0.06361	-31.2744
0.06375	-30.3101
0.06389	-30.2979
0.06403	-30.6885
0.06417	-32.0435
0.06431	-31.8359
0.06445	-32.1167
0.06459	-30.7251
0.06472	-31.4087
0.06486	-31.3599
0.065	-32.2754
0.06514	-30.188
0.06528	-31.311
0.06542	-31.665
0.06556	-31.5064
0.0657	-31.5552
0.06584	-28.8086
0.06597	-31.1645
0.06611	-31.3721
0.06625	-31.1035
0.06639	-31.4575
0.06653	-31.4331
0.06667	-32.1533
0.06681	-31.1035
0.06695	-30.9204
0.06709	-32.6538
0.06722	-32.6416
0.06736	-32.4341
0.0675	-31.189
0.06764	-31.1401
0.06778	-31.8237
0.06792	-31.2988
0.06806	-29.8828
0.0682	-31.5674
0.06834	-32.1167
0.06847	-31.7627
0.06861	-32.1533
0.06875	-32.2876
0.06889	-32.019
0.06903	-32.0679
0.06917	-32.1411
0.06931	-31.311
0.06945	-30.0415
0.06959	-30.4565
0.06972	-31.9214
0.06986	-31.6284
0.07	-32.0801
0.07014	-31.7749
0.07028	-31.6773
0.07042	-31.5918
0.07056	-31.5918
0.0707	-29.1016
0.07084	-31.7383
0.07097	-32.1167
0.07111	-32.3242
0.07125	-31.958
0.07139	-31.0913
0.07153	-31.897
0.07167	-31.7993
0.07181	-31.897
0.07195	-32.0557
0.07209	-32.605
0.07222	-31.897
0.07236	-32.4707
0.0725	-31.9824
0.07264	-32.5806
0.07278	-32.3608
0.07292	-32.2022
0.07306	-30.8105
0.0732	-31.2622
0.07334	-30.6274
0.07347	-30.9692
0.07361	-31.3355
0.07375	-30.1025
0.07389	-32.019
0.07403	-31.5796
0.07417	-32.1289
0.07431	-32.2388
0.07445	-31.3477
0.07459	-31.5064
0.07472	-31.0547
0.07486	-31.9824
0.075	-30.1514
0.07514	-30.835
0.07528	-32.0068
0.07542	-31.7993
0.07556	-32.0679
0.0757	-31.0303
0.07584	-31.7017
0.07597	-30.0659
0.07611	-32.019
0.07625	-32.4829
0.07639	-32.4463
0.07653	-29.6753
0.07667	-30.3345
0.07681	-31.5552
0.07695	-32.2998
0.07709	-32.1533
0.07722	-32.2876
0.07736	-32.5073
0.0775	-32.1167
0.07764	-31.4575
0.07778	-31.6406
0.07792	-32.0068
0.07806	-32.0068
0.0782	-29.6387
0.07834	-31.9092
0.07847	-29.48
0.07861	-32.1777
0.07875	-30.4321
0.07889	-32.2266
0.07903	-31.1279
0.07917	-30.9448
0.07931	-31.7871
0.07945	-31.5064
0.07959	-30.7129
0.07972	-32.6782
0.07986	-32.4097
0.08	-30.6763
0.08014	-30.603
0.08028	-32.0068
0.08042	-29.9805
0.08056	-31.7383
0.0807	-31.1768
0.08084	-31.9214
0.08097	-31.9824
0.08111	-31.3477
0.08125	-32.373
0.08139	-31.8604
0.08153	-32.0557
0.08167	-32.2754
0.08181	-31.3721
0.08195	-30.5542
0.08209	-31.3355
0.08222	-31.6284
0.08236	-32.1167
0.0825	-31.5796
0.08264	-32.2632
0.08278	-31.897
0.08292	-32.3242
0.08306	-32.251
0.0832	-30.3955
0.08334	-31.9336
0.08347	-32.2998
0.08361	-31.2378
0.08375	-29.3457
0.08389	-30.1148
0.08403	-31.543
0.08417	-31.7261
0.08431	-31.6162
0.08445	-31.7993
0.08459	-31.1645
0.08472	-32.1289
0.08486	-31.1645
0.085	-32.1411
0.08514	-32.1045
0.08528	-31.665
0.08542	-31.9336
0.08556	-31.6162
0.0857	-31.0669
0.08584	-31.6895
0.08597	-31.7017
0.08611	-31.4453
0.08625	-31.7627
0.08639	-31.665
0.08653	-31.3477
0.08667	-31.8726
0.08681	-32.6782
0.08695	-31.7139
0.08709	-32.2632
0.08722	-31.3232
0.08736	-31.6284
0.0875	-30.8716
0.08764	-31.6406
0.08778	-31.7871
0.08792	-29.2847
0.08806	-32.2144
0.0882	-31.3721
0.08834	-32.2388
0.08847	-31.3721
0.08861	-31.9824
0.08875	-32.2266
0.08889	-32.373
0.08903	-31.3965
0.08917	-30.835
0.08931	-31.5308
0.08945	-30.9936
0.08959	-31.0181
0.08972	-29.48
0.08986	-31.311
0.09	-31.8115
0.09014	-32.2754
0.09028	-31.9458
0.09042	-32.4951
0.09056	-32.0801
0.0907	-31.9214
0.09084	-32.2876
0.09097	-31.7505
0.09111	-30.3833
0.09125	-30.3345
0.09139	-31.5674
0.09153	-31.7017
0.09167	-31.4697
0.09181	-31.7139
0.09195	-31.9946
0.09209	-30.9936
0.09222	-32.6294
0.09236	-31.7261
0.0925	-32.5806
0.09264	-32.3364
0.09278	-31.7749
0.09292	-31.8726
0.09306	-30.481
0.0932	-31.5308
0.09334	-31.9458
0.09347	-30.957
0.09361	-30.5054
0.09375	-31.4331
0.09389	-32.4219
0.09403	-31.0181
0.09417	-31.9458
0.09431	-30.3711
0.09445	-31.5552
0.09459	-31.0547
0.09472	-30.9448
0.09486	-30.542
0.095	-30.3711
0.09514	-30.4443
0.09528	-30.3467
0.09542	-31.7139
0.09556	-32.3364
0.0957	-32.1411
0.09584	-30.2368
0.09597	-31.2134
0.09611	-31.2012
0.09625	-30.603
0.09639	-32.2022
0.09653	-30.896
0.09667	-30.4077
0.09681	-31.5674
0.09695	-30.0537
0.09709	-31.958
0.09722	-31.1401
0.09736	-31.2622
0.0975	-31.9092
0.09764	-32.251
0.09778	-32.3608
0.09792	-32.7148
0.09806	-31.8237
0.0982	-32.2876
0.09834	-32.1411
0.09847	-31.897
0.09861	-31.4697
0.09875	-31.6895
0.09889	-31.4453
0.09903	-31.7627
0.09917	-32.6172
0.09931	-30.8105
0.09945	-32.605
0.09959	-32.0312
0.09972	-31.958
0.09986	-31.8604
0.1	-31.4453
0.10014	-31.2134
0.10028	-31.25
0.10042	-31.4331
0.10056	-31.6528
0.1007	-30.8716
0.10084	-32.251
0.10097	-31.6773
0.10111	-32.1533
0.10125	-31.2012
0.10139	-31.7383
0.10153	-30.9936
0.10167	-31.6162
0.10181	-31.9824
0.10195	-31.3477
0.10209	-32.1289
0.10222	-30.4932
0.10236	-31.1035
0.1025	-31.4819
0.10264	-31.3599
0.10278	-31.1401
0.10292	-31.9702
0.10306	-30.603
0.1032	-30.4321
0.10334	-31.4087
0.10347	-32.5928
0.10361	-32.3364
0.10375	-31.958
0.10389	-28.8696
0.10403	-31.1279
0.10417	-30.4077
0.10431	-31.9336
0.10445	-31.9458
0.10459	-32.1045
0.10472	-31.3355
0.10486	-32.0801
0.105	-31.7261
0.10514	-32.0557
0.10528	-31.7627
0.10542	-31.3721
0.10556	-32.4219
0.1057	-31.8115
0.10584	-31.5064
0.10597	-32.0801
0.10611	-31.3599
0.10625	-31.6162
0.10639	-32.2632
0.10653	-32.3608
0.10667	-31.4941
0.10681	-32.2266
0.10695	-32.0923
0.10709	-31.0059
0.10722	-31.7871
0.10736	-31.4209
0.1075	-31.5308
0.10764	-31.7017
0.10778	-31.6773
0.10792	-31.4331
0.10806	-31.7139
0.1082	-31.4575
0.10834	-29.8584
0.10847	-31.7017
0.10861	-30.7739
0.10875	-31.8237
0.10889	-32.5562
0.10903	-31.6528
0.10917	-31.5064
0.10931	-30.2368
0.10945	-31.3843
0.10959	-30.3223
0.10972	-31.2744
0.10986	-31.4941
0.11	-31.604
0.11014	-31.4697
0.11028	-32.2144
0.11042	-32.1167
0.11056	-32.0068
0.1107	-32.1411
0.11084	-31.6528
0.11097	-30.5298
0.11111	-31.6895
0.11125	-31.4941
0.11139	-31.1768
0.11153	-32.0435
0.11167	-31.7505
0.11181	-31.665
0.11195	-31.4941
0.11209	-32.6538
0.11222	-32.0435
0.11236	-32.0435
0.1125	-30.5176
0.11264	-31.2988
0.11278	-30.4443
0.11292	-32.0923
0.11306	-30.4688
0.1132	-32.0557
0.11334	-29.8218
0.11347	-31.3599
0.11361	-30.2002
0.11375	-30.8594
0.11389	-30.9204
0.11403	-31.9702
0.11417	-32.3364
0.11431	-31.1157
0.11445	-31.665
0.11459	-31.8481
0.11472	-30.1025
0.11486	-29.5288
0.115	-30.5298
0.11514	-31.4209
0.11528	-31.9092
0.11542	-31.958
0.11556	-31.6528
0.1157	-32.019
0.11584	-31.4331
0.11597	-31.4209
0.11611	-31.958
0.11625	-32.1777
0.11639	-31.0669
0.11653	-31.8115
0.11667	-30.7495
0.11681	-31.3843
0.11695	-31.2012
0.11709	-31.1279
0.11722	-31.25
0.11736	-31.7627
0.1175	-31.9336
0.11764	-31.9336
0.11778	-32.4585
0.11792	-31.3965
0.11806	-32.0557
0.1182	-31.7261
0.11834	-31.3599
0.11847	-31.2988
0.11861	-30.8838
0.11875	-30.2856
0.11889	-31.2378
0.11903	-32.312
0.11917	-31.7261
0.11931	-32.4341
0.11945	-32.2144
0.11959	-31.5674
0.11972	-32.5806
0.11986	-32.019
0.12	-31.2012
0.12014	-31.2378
0.12028	-30.5786
0.12042	-31.6406
0.12056	-31.3721
0.1207	-31.4331
0.12084	-32.1167
0.12097	-32.2632
0.12111	-32.1167
0.12125	-32.1533
0.12139	-29.4922
0.12153	-30.7617
0.12167	-31.5308
0.12181	-31.6773
0.12195	-30.9204
0.12209	-30.7007
0.12222	-32.0435
0.12236	-31.1157
0.1225	-31.2622
0.12264	-31.8848
0.12278	-31.1279
0.12292	-31.0913
0.12306	-30.2979
0.1232	-31.1157
0.12334	-32.1899
0.12347	-30.4321
0.12361	-31.604
0.12375	-30.3955
0.12389	-30.7495
0.12403	-31.4575
0.12417	-29.9927
0.12431	-32.0068
0.12445	-32.2632
0.12459	-31.543
0.12472	-32.1045
0.12486	-31.897
0.125	-31.9336
0.12514	-30.3101
0.12528	-32.6294
0.12542	-30.8594
0.12556	-29.5654
0.1257	-30.6641
0.12584	-31.2012
0.12597	-29.773
0.12611	-30.6885
0.12625	-31.6528
0.12639	-32.2754
0.12653	-31.8115
0.12667	-32.1045
0.12681	-32.605
0.12695	-32.1045
0.12709	-32.1777
0.12722	-31.1157
0.12736	-31.0791
0.1275	-31.4209
0.12764	-31.7627
0.12778	-31.1035
0.12792	-31.2012
0.12806	-32.9102
0.1282	-31.25
0.12834	-30.8716
0.12847	-31.6284
0.12861	-32.0679
0.12875	-31.5552
0.12889	-31.9214
0.12903	-31.7383
0.12917	-30.4932
0.12931	-31.9458
0.12945	-31.6284
0.12959	-31.4209
0.12972	-30.3467
0.12986	-31.4941
0.13	-32.1045
0.13014	-31.2012
0.13028	-32.4097
0.13042	-31.3355
0.13056	-31.8604
0.1307	-31.6162
0.13084	-32.3242
0.13097	-30.2124
0.13111	-31.4209
0.13125	-31.0425
0.13139	-31.3843
0.13153	-31.3599
0.13167	-31.8726
0.13181	-31.4453
0.13195	-31.8115
0.13209	-29.9561
0.13222	-31.1035
0.13236	-31.9458
0.1325	-30.7373
0.13264	-31.958
0.13278	-29.6875
0.13292	-31.5308
0.13306	-31.1768
0.1332	-31.5308
0.13334	-31.3721
0.13347	-32.1899
0.13361	-30.7983
0.13375	-31.6284
0.13389	-31.9458
0.13403	-31.9092
0.13417	-31.4697
0.13431	-32.1411
0.13445	-31.4819
0.13459	-30.8838
0.13472	-31.6406
0.13486	-31.4209
0.135	-32.0312
0.13514	-30.0537
0.13528	-31.25
0.13542	-30.9692
0.13556	-31.0547
0.1357	-31.2256
0.13584	-30.8594
0.13597	-32.5562
0.13611	-31.4453
0.13625	-31.6406
0.13639	-30.957
0.13653	-31.4697
0.13667	-31.0547
0.13681	-31.6895
0.13695	-29.8584
0.13709	-29.7119
0.13722	-31.7261
0.13736	-32.0557
0.1375	-31.7383
0.13764	-31.7017
0.13778	-31.6773
0.13792	-29.9805
0.13806	-29.8584
0.1382	-28.6011
0.13834	-32.4463
0.13847	-31.2622
0.13861	-31.2866
0.13875	-31.7505
0.13889	-32.0679
0.13903	-32.2632
0.13917	-31.4819
0.13931	-32.1777
0.13945	-31.7261
0.13959	-28.6621
0.13972	-30.7861
0.13986	-31.2622
0.14	-30.896
0.14014	-31.7017
0.14028	-30.8227
0.14042	-31.5674
0.14056	-30.5542
0.1407	-31.8481
0.14084	-31.897
0.14097	-31.8115
0.14111	-31.0425
0.14125	-31.3843
0.14139	-31.8237
0.14153	-31.897
0.14167	-31.9946
0.14181	-31.1157
0.14195	-31.1401
0.14209	-31.1157
0.14222	-31.5674
0.14236	-31.4575
0.1425	-32.0801
0.14264	-32.2388
0.14278	-32.1289
0.14292	-31.9336
0.14306	-30.5176
0.1432	-32.2632
0.14334	-32.0557
0.14347	-31.5308
0.14361	-31.4941
0.14375	-31.5918
0.14389	-31.0791
0.14403	-31.3721
0.14417	-31.5552
0.14431	-31.0669
0.14445	-31.9336
0.14459	-31.2378
0.14472	-30.9692
0.14486	-32.0068
0.145	-31.9092
0.14514	-29.8096
0.14528	-32.0068
0.14542	-31.3477
0.14556	-31.5796
0.1457	-30.0537
0.14584	-30.9448
0.14597	-31.5674
0.14611	-29.834
0.14625	-32.0312
0.14639	-32.1777
0.14653	-32.4097
0.14667	-31.8604
0.14681	-31.8481
0.14695	-31.2378
0.14709	-31.311
0.14722	-31.3232
0.14736	-30.2734
0.1475	-30.7861
0.14764	-30.7617
0.14778	-30.3345
0.14792	-31.7505
0.14806	-31.5064
0.1482	-31.2012
0.14834	-30.3467
0.14847	-31.5186
0.14861	-30.6152
0.14875	-31.5186
0.14889	-31.1645
0.14903	-30.7617
0.14917	-32.0312
0.14931	-30.9814
0.14945	-31.0181
0.14959	-29.1626
0.14972	-31.5796
0.14986	-31.9092
0.15	-31.5186
0.15014	-32.2632
0.15028	-31.4941
0.15042	-31.7993
0.15056	-32.3608
0.1507	-31.543
0.15084	-31.5308
0.15097	-30.896
0.15111	-28.7598
0.15125	-31.3843
0.15139	-29.1748
0.15153	-31.958
0.15167	-32.7393
0.15181	-32.0068
0.15195	-31.8359
0.15209	-30.8838
0.15222	-30.9814
0.15236	-31.9336
0.1525	-32.2022
0.15264	-31.5308
0.15278	-31.3599
0.15292	-31.7383
0.15306	-30.7373
0.1532	-31.3232
0.15334	-31.2622
0.15347	-32.251
0.15361	-31.543
0.15375	-31.7871
0.15389	-31.4453
0.15403	-31.5186
0.15417	-30.9814
0.15431	-31.4575
0.15445	-30.249
0.15459	-28.3325
0.15472	-31.6162
0.15486	-31.2744
0.155	-31.7871
0.15514	-31.8726
0.15528	-31.1768
0.15542	-32.3975
0.15556	-31.3355
0.1557	-31.604
0.15584	-32.4829
0.15597	-31.0791
0.15611	-30.7251
0.15625	-30.0415
0.15639	-31.7261
0.15653	-31.8115
0.15667	-30.5664
0.15681	-31.5186
0.15695	-30.7861
0.15709	-31.7993
0.15722	-32.251
0.15736	-31.4941
0.1575	-32.0435
0.15764	-30.0781
0.15778	-28.7476
0.15792	-30.3223
0.15806	-29.1748
0.1582	-31.6406
0.15834	-31.0059
0.15847	-31.2622
0.15861	-32.1289
0.15875	-30.835
0.15889	-31.2988
0.15903	-32.0435
0.15917	-31.543
0.15931	-31.2988
0.15945	-32.312
0.15959	-31.3721
0.15972	-30.8227
0.15986	-30.6519
0.16	-31.1279
0.16014	-30.7495
0.16028	-31.0669
0.16042	-30.5542
0.16056	-31.3843
0.1607	-31.7505
0.16084	-31.7261
0.16097	-31.958
0.16111	-31.8481
0.16125	-30.3955
0.16139	-31.7749
0.16153	-31.4575
0.16167	-30.9692
0.16181	-31.189
0.16195	-31.6162
0.16209	-31.0791
0.16222	-31.7749
0.16236	-31.7261
0.1625	-31.4331
0.16264	-31.7993
0.16278	-32.0557
0.16292	-32.019
0.16306	-29.895
0.1632	-31.9702
0.16334	-29.9683
0.16347	-30.6274
0.16361	-30.5664
0.16375	-30.4077
0.16389	-30.5054
0.16403	-31.0913
0.16417	-31.9824
0.16431	-31.6406
0.16445	-31.7871
0.16459	-32.019
0.16472	-30.6885
0.16486	-31.1279
0.165	-31.0547
0.16514	-31.4209
0.16528	-30.4321
0.16542	-31.2988
0.16556	-31.0791
0.1657	-31.2134
0.16584	-32.0801
0.16597	-30.7373
0.16611	-31.7139
0.16625	-31.7383
0.16639	-31.189
0.16653	-31.2866
0.16667	-31.4941
0.16681	-31.2012
0.16695	-29.3701
0.16709	-31.2622
0.16722	-31.5064
0.16736	-30.542
0.1675	-30.0415
0.16764	-31.5186
0.16778	-30.603
0.16792	-32.2754
0.16806	-32.1533
0.1682	-31.604
0.16834	-30.896
0.16847	-31.4819
0.16861	-31.2744
0.16875	-32.3242
0.16889	-30.7983
0.16903	-29.2969
0.16917	-30.9082
0.16931	-31.5064
0.16945	-29.7852
0.16959	-30.4932
0.16972	-31.604
0.16986	-31.7261
0.17	-30.896
0.17014	-31.311
0.17028	-31.5186
0.17042	-32.0312
0.17056	-30.8594
0.1707	-31.2134
0.17084	-31.189
0.17097	-30.6763
0.17111	-31.4209
0.17125	-32.0068
0.17139	-31.6284
0.17153	-31.7871
0.17167	-32.312
0.17181	-31.6773
0.17195	-31.7993
0.17209	-32.1533
0.17222	-31.8115
0.17236	-31.958
0.1725	-29.9194
0.17264	-29.4556
0.17278	-30.4443
0.17292	-29.6143
0.17306	-28.6499
0.1732	-31.8237
0.17334	-31.7749
0.17347	-31.7627
0.17361	-31.6528
0.17375	-31.8115
0.17389	-31.4575
0.17403	-30.6396
0.17417	-30.8227
0.17431	-30.4688
0.17445	-31.25
0.17459	-30.4077
0.17472	-31.7627
0.17486	-30.6152
0.175	-31.189
0.17514	-31.3232
0.17528	-29.7974
0.17542	-29.9072
0.17556	-30.0781
0.1757	-31.4087
0.17584	-31.8237
0.17597	-31.5796
0.17611	-31.3721
0.17625	-28.9551
0.17639	-31.0669
0.17653	-30.7129
0.17667	-29.6631
0.17681	-31.8115
0.17695	-31.5186
0.17709	-30.3467
0.17722	-31.2134
0.17736	-32.2876
0.1775	-31.5674
0.17764	-32.3486
0.17778	-29.834
0.17792	-30.8105
0.17806	-31.1279
0.1782	-30.957
0.17834	-31.3965
0.17847	-30.0293
0.17861	-29.0894
0.17875	-31.897
0.17889	-31.7627
0.17903	-31.8115
0.17917	-30.4443
0.17931	-32.0923
0.17945	-31.7871
0.17959	-30.8716
0.17972	-30.9082
0.17986	-31.4331
0.18	-31.5308
0.18014	-30.3101
0.18028	-31.0303
0.18042	-29.48
0.18056	-31.2378
0.1807	-31.7139
0.18084	-31.7261
0.18097	-29.6753
0.18111	-31.7383
0.18125	-31.665
0.18139	-30.3223
0.18153	-31.543
0.18167	-29.9439
0.18181	-29.1992
0.18195	-29.541
0.18209	-31.2744
0.18222	-31.9214
0.18236	-32.4219
0.1825	-32.3608
0.18264	-31.4209
0.18278	-29.4311
0.18292	-31.7749
0.18306	-30.4688
0.1832	-31.8237
0.18334	-31.4941
0.18347	-28.5523
0.18361	-30.5786
0.18375	-31.2378
0.18389	-30.8227
0.18403	-31.4453
0.18417	-31.604
0.18431	-31.9336
0.18445	-31.665
0.18459	-30.9814
0.18472	-31.9702
0.18486	-32.373
0.185	-31.665
0.18514	-30.8838
0.18528	-30.0171
0.18542	-29.9805
0.18556	-30.7861
0.1857	-31.7627
0.18584	-30.6396
0.18597	-29.9316
0.18611	-31.25
0.18625	-31.9214
0.18639	-31.8481
0.18653	-31.3843
0.18667	-29.7363
0.18681	-29.541
0.18695	-28.9307
0.18709	-31.1401
0.18722	-30.957
0.18736	-30.9692
0.1875	-31.2378
0.18764	-30.8472
0.18778	-32.0801
0.18792	-30.0537
0.18806	-32.1411
0.1882	-30.3467
0.18834	-30.188
0.18847	-31.604
0.18861	-31.3477
0.18875	-30.5908
0.18889	-31.8115
0.18903	-31.3599
0.18917	-29.8828
0.18931	-30.127
0.18945	-31.9824
0.18959	-31.5918
0.18972	-31.7139
0.18986	-32.0557
0.19	-31.7749
0.19014	-32.1289
0.19028	-31.6406
0.19042	-31.6162
0.19056	-31.7505
0.1907	-30.9692
0.19084	-30.9692
0.19097	-30.603
0.19111	-31.311
0.19125	-31.0547
0.19139	-30.9692
0.19153	-31.3477
0.19167	-31.5308
0.19181	-31.9946
0.19195	-32.0435
0.19209	-30.7983
0.19222	-30.8838
0.19236	-31.2744
0.1925	-31.8115
0.19264	-31.3599
0.19278	-30.4932
0.19292	-31.6284
0.19306	-31.3721
0.1932	-31.5674
0.19334	-30.3223
0.19347	-31.7749
0.19361	-31.7017
0.19375	-30.2002
0.19389	-31.7261
0.19403	-31.5064
0.19417	-31.189
0.19431	-32.1167
0.19445	-30.7617
0.19459	-32.2266
0.19472	-31.4453
0.19486	-31.5552
0.195	-31.543
0.19514	-30.4077
0.19528	-30.188
0.19542	-31.0303
0.19556	-31.2866
0.1957	-31.8481
0.19584	-31.9458
0.19597	-30.7617
0.19611	-31.604
0.19625	-31.8359
0.19639	-30.5908
0.19653	-30.8227
0.19667	-29.9561
0.19681	-31.2256
0.19695	-31.2256
0.19709	-31.604
0.19722	-32.0923
0.19736	-32.1411
0.1975	-31.5064
0.19764	-30.8227
0.19778	-31.8481
0.19792	-31.7505
0.19806	-31.7505
0.1982	-31.5918
0.19834	-32.0923
0.19847	-31.6895
0.19861	-32.2388
0.19875	-31.4819
0.19889	-31.25
0.19903	-31.7139
0.19917	-32.4829
0.19931	-31.4209
0.19945	-30.7251
0.19959	-31.4819
0.19972	-31.5918
0.19986	-30.6519
0.2	-28.186
0.20014	-31.0303
0.20028	-31.7993
0.20042	-31.0547
0.20056	-32.2998
0.2007	-31.2378
0.20084	-30.5908
0.20097	-31.3965
0.20111	-30.7251
0.20125	-31.189
0.20139	-30.9082
0.20153	-30.2124
0.20167	-30.5542
0.20181	-30.5298
0.20195	-31.4209
0.20209	-31.897
0.20222	-30.896
0.20236	-31.6895
0.2025	-30.0903
0.20264	-30.4321
0.20278	-31.8359
0.20292	-32.0557
0.20306	-31.665
0.2032	-31.604
0.20334	-31.7139
0.20347	-31.3477
0.20361	-31.2256
0.20375	-31.5796
0.20389	-31.9214
0.20403	-31.9214
0.20417	-29.1992
0.20431	-30.0903
0.20445	-32.0923
0.20459	-31.7017
0.20472	-31.8359
0.20486	-31.7383
0.205	-31.5674
0.20514	-31.4575
0.20528	-32.1167
0.20542	-31.4575
0.20556	-30.9814
0.2057	-31.7139
0.20584	-32.4097
0.20597	-32.3364
0.20611	-31.9092
0.20625	-30.8227
0.20639	-31.6773
0.20653	-30.542
0.20667	-29.4678
0.20681	-31.7749
0.20695	-30.7129
0.20709	-31.1768
0.20722	-31.25
0.20736	-30.7251
0.2075	-30.4565
0.20764	-32.1167
0.20778	-31.6284
0.20792	-30.896
0.20806	-31.9824
0.2082	-31.4453
0.20834	-32.1777
0.20847	-31.6773
0.20861	-31.4697
0.20875	-30.9204
0.20889	-31.311
0.20903	-31.1035
0.20917	-30.9082
0.20931	-29.4189
0.20945	-29.9439
0.20959	-32.1289
0.20972	-31.4331
0.20986	-29.8096
0.21	-31.5796
0.21014	-31.4453
0.21028	-30.6885
0.21042	-31.2134
0.21056	-28.833
0.2107	-30.0537
0.21084	-31.2012
0.21097	-31.2012
0.21111	-31.2134
0.21125	-31.4087
0.21139	-31.2012
0.21153	-30.957
0.21167	-31.3232
0.21181	-30.2979
0.21195	-31.4453
0.21209	-31.4697
0.21222	-28.3447
0.21236	-31.0303
0.2125	-27.7466
0.21264	-31.2134
0.21278	-31.8481
0.21292	-31.3355
0.21306	-31.4331
0.2132	-31.665
0.21334	-31.2622
0.21347	-30.6152
0.21361	-30.6519
0.21375	-32.0679
0.21389	-31.8481
0.21403	-30.4077
0.21417	-30.8105
0.21431	-29.6631
0.21445	-30.5176
0.21459	-30.603
0.21472	-29.6997
0.21486	-31.7993
0.215	-31.7749
0.21514	-31.5796
0.21528	-31.2378
0.21542	-30.3101
0.21556	-31.5064
0.2157	-30.0537
0.21584	-28.2227
0.21597	-30.3467
0.21611	-31.5674
0.21625	-29.187
0.21639	-31.5552
0.21653	-31.8481
0.21667	-31.4087
0.21681	-31.9824
0.21695	-31.5308
0.21709	-32.2632
0.21722	-31.3355
0.21736	-31.3477
0.2175	-31.4697
0.21764	-30.8838
0.21778	-29.2969
0.21792	-30.7861
0.21806	-31.2256
0.2182	-30.9082
0.21834	-31.5674
0.21847	-31.6773
0.21861	-31.897
0.21875	-31.0669
0.21889	-32.2876
0.21903	-29.126
0.21917	-30.6763
0.21931	-31.6773
0.21945	-31.1035
0.21959	-31.5674
0.21972	-31.0181
0.21986	-30.8227
0.22	-31.5918
0.22014	-31.9214
0.22028	-30.4565
0.22042	-31.5552
0.22056	-31.5674
0.2207	-31.4941
0.22084	-32.0801
0.22097	-30.6641
0.22111	-31.665
0.22125	-30.6519
0.22139	-31.2744
0.22153	-29.9927
0.22167	-30.0537
0.22181	-31.6895
0.22195	-31.1768
0.22209	-31.604
0.22222	-31.4331
0.22236	-31.0425
0.2225	-31.5186
0.22264	-31.7017
0.22278	-31.897
0.22292	-31.6528
0.22306	-31.7261
0.2232	-29.773
0.22334	-30.7007
0.22347	-31.311
0.22361	-31.5308
0.22375	-31.311
0.22389	-31.2256
0.22403	-31.4819
0.22417	-31.6284
0.22431	-29.6387
0.22445	-29.1626
0.22459	-32.0801
0.22472	-31.7261
0.22486	-31.5674
0.225	-30.9326
0.22514	-31.1035
0.22528	-31.4819
0.22542	-31.543
0.22556	-30.8838
0.2257	-31.5186
0.22584	-31.0547
0.22597	-31.5186
0.22611	-32.1411
0.22625	-30.3955
0.22639	-32.0679
0.22653	-30.4565
0.22667	-31.311
0.22681	-31.2744
0.22695	-30.2612
0.22709	-29.9561
0.22722	-31.1401
0.22736	-30.127
0.2275	-30.896
0.22764	-29.4678
0.22778	-31.4697
0.22792	-31.3843
0.22806	-31.4331
0.2282	-31.4941
0.22834	-31.0547
0.22847	-31.1157
0.22861	-29.4922
0.22875	-29.541
0.22889	-31.4087
0.22903	-31.6895
0.22917	-31.7993
0.22931	-31.4087
0.22945	-31.3599
0.22959	-31.1401
0.22972	-30.6396
0.22986	-31.8726
0.23	-31.665
0.23014	-31.6406
0.23028	-30.7007
0.23042	-30.835
0.23056	-30.4321
0.2307	-31.3355
0.23084	-31.1035
0.23097	-31.543
0.23111	-30.6396
0.23125	-31.897
0.23139	-31.4331
0.23153	-31.5674
0.23167	-31.4941
0.23181	-30.6763
0.23195	-31.2378
0.23209	-31.4087
0.23222	-31.665
0.23236	-31.6406
0.2325	-30.8105
0.23264	-31.4453
0.23278	-31.7139
0.23292	-31.0547
0.23306	-30.8838
0.2332	-30.4443
0.23334	-32.2144
0.23347	-30.7739
0.23361	-30.0049
0.23375	-30.3955
0.23389	-30.8472
0.23403	-31.2012
0.23417	-31.25
0.23431	-30.7007
0.23445	-30.1758
0.23459	-31.1523
0.23472	-31.0669
0.23486	-31.9702
0.235	-31.8604
0.23514	-31.311
0.23528	-29.602
0.23542	-31.2988
0.23556	-29.4189
0.2357	-30.2002
0.23584	-30.5542
0.23597	-30.7739
0.23611	-29.9072
0.23625	-30.8594
0.23639	-30.5298
0.23653	-31.2744
0.23667	-31.1523
0.23681	-31.8848
0.23695	-31.5796
0.23709	-31.3599
0.23722	-31.9458
0.23736	-31.25
0.2375	-28.7476
0.23764	-29.3213
0.23778	-30.5298
0.23792	-29.5044
0.23806	-29.4067
0.2382	-31.3721
0.23834	-31.4087
0.23847	-31.4697
0.23861	-29.0283
0.23875	-31.7017
0.23889	-31.7261
0.23903	-31.6406
0.23917	-30.7495
0.23931	-31.7505
0.23945	-31.665
0.23959	-31.2134
0.23972	-31.2622
0.23986	-31.2866
0.24	-31.8726
0.24014	-31.3355
0.24028	-31.3355
0.24042	-31.6895
0.24056	-31.3843
0.2407	-31.0547
0.24084	-31.0913
0.24097	-31.3965
0.24111	-31.7993
0.24125	-31.7749
0.24139	-30.6519
0.24153	-30.4199
0.24167	-31.1768
0.24181	-31.1279
0.24195	-31.3477
0.24209	-31.7139
0.24222	-30.603
0.24236	-32.0068
0.2425	-31.3843
0.24264	-31.3965
0.24278	-31.6895
0.24292	-31.0181
0.24306	-30.7129
0.2432	-31.8604
0.24334	-30.3467
0.24347	-30.8838
0.24361	-31.3721
0.24375	-31.897
0.24389	-32.2022
0.24403	-31.7749
0.24417	-31.0425
0.24431	-30.0903
0.24445	-30.7983
0.24459	-31.7017
0.24472	-31.3232
0.24486	-31.5308
0.245	-27.7954
0.24514	-30.0659
0.24528	-31.4819
0.24542	-30.9814
0.24556	-31.2866
0.2457	-31.1523
0.24584	-31.7993
0.24597	-31.4453
0.24611	-31.665
0.24625	-31.7749
0.24639	-31.2866
0.24653	-30.8227
0.24667	-31.4209
0.24681	-29.9683
0.24695	-29.9439
0.24709	-31.3965
0.24722	-31.2012
0.24736	-31.4575
0.2475	-31.1645
0.24764	-31.0791
0.24778	-31.189
0.24792	-29.9072
0.24806	-31.8481
0.2482	-31.8481
0.24834	-31.25
0.24847	-31.1279
0.24861	-30.7617
0.24875	-30.8227
0.24889	-31.6406
0.24903	-31.2622
0.24917	-31.5918
0.24931	-30.9814
0.24945	-31.7017
0.24959	-30.542
0.24972	-31.6406
0.24986	-31.2134
0.25	-31.4941
0.25014	-32.3486
0.25028	-31.3477
0.25042	-29.9805
0.25056	-30.0171
0.2507	-30.6641
0.25084	-30.2612
0.25097	-29.9316
0.25111	-30.249
0.25125	-31.8726
0.25139	-31.2866
0.25153	-31.3599
0.25167	-30.9936
0.25181	-31.3599
0.25195	-30.9936
0.25209	-30.3345
0.25222	-29.5166
0.25236	-30.7007
0.2525	-29.3457
0.25264	-30.8594
0.25278	-31.2622
0.25292	-31.3965
0.25306	-30.9448
0.2532	-30.481
0.25334	-30.1636
0.25347	-31.3843
0.25361	-32.0435
0.25375	-29.895
0.25389	-30.603
0.25403	-30.2246
0.25417	-29.9927
0.25431	-31.1157
0.25445	-31.2378
0.25459	-31.4331
0.25472	-31.1768
0.25486	-31.0791
0.255	-31.958
0.25514	-31.543
0.25528	-31.6162
0.25542	-31.8726
0.25556	-30.4565
0.2557	-31.3599
0.25584	-31.5186
0.25597	-31.311
0.25611	-31.604
0.25625	-31.7871
0.25639	-31.3355
0.25653	-31.0059
0.25667	-31.9092
0.25681	-31.3232
0.25695	-31.7627
0.25709	-31.4941
0.25722	-30.3955
0.25736	-31.1035
0.2575	-30.7129
0.25764	-30.4321
0.25778	-31.7871
0.25792	-30.3833
0.25806	-31.8237
0.2582	-32.1655
0.25834	-31.7993
0.25847	-31.6162
0.25861	-31.3599
0.25875	-30.7495
0.25889	-30.7983
0.25903	-31.9458
0.25917	-30.249
0.25931	-31.4697
0.25945	-28.6743
0.25959	-31.1523
0.25972	-30.8838
0.25986	-31.2622
0.26	-32.1045
0.26014	-31.1035
0.26028	-31.9214
0.26042	-31.2866
0.26056	-31.7017
0.2607	-30.3345
0.26084	-31.5552
0.26097	-30.6152
0.26111	-31.5308
0.26125	-29.9316
0.26139	-31.6406
0.26153	-31.6284
0.26167	-31.25
0.26181	-30.0903
0.26195	-30.835
0.26209	-31.7017
0.26222	-32.4341
0.26236	-31.6284
0.2625	-30.8594
0.26264	-31.7993
0.26278	-31.4331
0.26292	-30.3223
0.26306	-31.2378
0.2632	-30.8105
0.26334	-30.9448
0.26347	-30.4321
0.26361	-30.835
0.26375	-29.6509
0.26389	-29.7119
0.26403	-30.4199
0.26417	-31.2134
0.26431	-31.6528
0.26445	-31.8115
0.26459	-31.6773
0.26472	-30.3101
0.26486	-31.8604
0.265	-30.5176
0.26514	-30.4443
0.26528	-31.0669
0.26542	-31.2134
0.26556	-31.1523
0.2657	-31.3721
0.26584	-31.8359
0.26597	-31.5308
0.26611	-31.6406
0.26625	-30.4321
0.26639	-30.4199
0.26653	-29.9805
0.26667	-30.0171
0.26681	-31.2622
0.26695	-31.25
0.26709	-30.9692
0.26722	-29.5776
0.26736	-31.8115
0.2675	-30.896
0.26764	-31.4331
0.26778	-29.2969
0.26792	-31.8848
0.26806	-30.2246
0.2682	-30.3589
0.26834	-30.7495
0.26847	-31.25
0.26861	-31.1768
0.26875	-29.895
0.26889	-30.8838
0.26903	-30.896
0.26917	-31.8237
0.26931	-31.5918
0.26945	-31.6528
0.26959	-31.6895
0.26972	-31.1768
0.26986	-31.8604
0.27	-31.3965
0.27014	-31.2866
0.27028	-30.3101
0.27042	-30.1392
0.27056	-29.7119
0.2707	-30.3955
0.27084	-31.9092
0.27097	-31.6162
0.27111	-31.2866
0.27125	-31.8604
0.27139	-30.1025
0.27153	-30.4199
0.27167	-29.3579
0.27181	-30.4688
0.27195	-31.3843
0.27209	-31.6162
0.27222	-31.0913
0.27236	-31.3843
0.2725	-30.4077
0.27264	-31.5918
0.27278	-31.2256
0.27292	-31.5918
0.27306	-29.4434
0.2732	-31.3232
0.27334	-31.0669
0.27347	-32.1167
0.27361	-30.5542
0.27375	-31.1279
0.27389	-30.5664
0.27403	-31.2378
0.27417	-31.1401
0.27431	-30.7617
0.27445	-31.9214
0.27459	-31.3721
0.27472	-31.7871
0.27486	-29.6631
0.275	-31.5918
0.27514	-29.0405
0.27528	-32.4707
0.27542	-32.2632
0.27556	-31.0181
0.2757	-29.9561
0.27584	-31.4331
0.27597	-29.0649
0.27611	-30.7373
0.27625	-30.4077
0.27639	-31.7627
0.27653	-31.6406
0.27667	-31.7017
0.27681	-31.5186
0.27695	-31.8115
0.27709	-31.3965
0.27722	-31.6773
0.27736	-31.0547
0.2775	-31.0547
0.27764	-31.311
0.27778	-31.0181
[truncated: 232,417+ more rows]

## Sheet: Fig. 4a
Polarisation curves obtained at a scan rate of 10 mV s-1 for the H-cell and the flow cell
0.5 KHCO3		1 M KOH
Potential (vs RHE)	Current (mA cm-2)	Potential (vs RHE)	Current (mA cm-2)
-0.00195	-1.60962	-0.000706299	-1.78894
-0.00393	-1.58521	-0.00269	-1.77643
-0.00591	-1.54126	-0.00467	-1.78802
-0.0079	-1.55225	-0.00666	-1.79565
-0.00988	-1.55469	-0.00864	-1.77185
-0.01186	-1.56323	-0.01062	-1.77887
-0.01385	-1.55347	-0.01261	-1.80176
-0.01583	-1.55469	-0.01459	-1.79413
-0.01781	-1.53638	-0.01658	-1.81335
-0.0198	-1.55225	-0.01856	-1.81946
-0.02178	-1.53271	-0.02054	-1.8277
-0.02377	-1.55347	-0.02253	-1.85028
-0.02575	-1.55103	-0.02451	-1.85394
-0.02773	-1.56567	-0.02649	-1.87378
-0.02972	-1.54614	-0.02848	-1.92596
-0.0317	-1.55347	-0.03046	-1.90277
-0.03368	-1.59619	-0.03244	-1.91193
-0.03567	-1.62427	-0.03443	-1.96442
-0.03765	-1.60352	-0.03641	-1.96289
-0.03963	-1.61328	-0.0384	-1.97876
-0.04162	-1.59985	-0.04038	-2.02698
-0.0436	-1.60596	-0.04236	-2.02911
-0.04559	-1.63403	-0.04435	-2.03613
-0.04757	-1.65479	-0.04633	-2.09747
-0.04955	-1.66089	-0.04831	-2.09473
-0.05154	-1.66577	-0.0503	-2.117
-0.05352	-1.66211	-0.05228	-2.16766
-0.0555	-1.65723	-0.05426	-2.16949
-0.05749	-1.68774	-0.05625	-2.20276
-0.05947	-1.71826	-0.05823	-2.26898
-0.06145	-1.72437	-0.06022	-2.29065
-0.06344	-1.72437	-0.0622	-2.31018
-0.06542	-1.74634	-0.06418	-2.3703
-0.06741	-1.71826	-0.06617	-2.38525
-0.06939	-1.73047	-0.06815	-2.42584
-0.07137	-1.76465	-0.07013	-2.49573
-0.07336	-1.78174	-0.07212	-2.52045
-0.07534	-1.79761	-0.0741	-2.55737
-0.07732	-1.80615	-0.07608	-2.61902
-0.07931	-1.76953	-0.07807	-2.64526
-0.08129	-1.80493	-0.08005	-2.6712
-0.08327	-1.82202	-0.08204	-2.75391
-0.08526	-1.84277	-0.08402	-2.76886
-0.08724	-1.85376	-0.086	-2.82806
-0.08923	-1.85254	-0.08799	-2.90863
-0.09121	-1.87939	-0.08997	-2.93884
-0.09319	-1.83545	-0.09195	-2.99866
-0.09518	-1.90503	-0.09394	-3.09418
-0.09716	-1.82568	-0.09592	-3.13873
-0.09914	-1.92578	-0.0979	-3.20404
-0.10113	-1.87573	-0.09989	-3.31421
-0.10311	-1.88062	-0.10187	-3.36334
-0.10509	-1.89038	-0.10386	-3.43262
-0.10708	-1.90869	-0.10584	-3.51959
-0.10906	-1.92334	-0.10782	-3.56506
-0.11105	-1.93433	-0.10981	-3.69049
-0.11303	-1.91113	-0.11179	-3.76526
-0.11501	-1.91357	-0.11377	-3.84949
-0.117	-1.87939	-0.11576	-3.96515
-0.11898	-1.91479	-0.11774	-4.06006
-0.12096	-1.91357	-0.11972	-4.12476
-0.12295	-1.94165	-0.12171	-4.25995
-0.12493	-1.92822	-0.12369	-4.34998
-0.12691	-1.90381	-0.12568	-4.45404
-0.1289	-1.90015	-0.12766	-4.58801
-0.13088	-1.89893	-0.12964	-4.69666
-0.13287	-1.94897	-0.13163	-4.79431
-0.13485	-1.90503	-0.13361	-4.97437
-0.13683	-1.91968	-0.13559	-5.05981
-0.13882	-1.90991	-0.13758	-5.17578
-0.1408	-1.85376	-0.13956	-5.35889
-0.14278	-1.85254	-0.14154	-5.48706
-0.14477	-1.90259	-0.14353	-5.62744
-0.14675	-1.87329	-0.14551	-5.8136
-0.14873	-1.87207	-0.1475	-5.91736
-0.15072	-1.83789	-0.14948	-6.073
-0.1527	-1.80859	-0.15146	-6.28967
-0.15469	-1.79639	-0.15345	-6.40259
-0.15667	-1.83301	-0.15543	-6.55518
-0.15865	-1.81836	-0.15741	-6.7627
-0.16064	-1.79395	-0.1594	-6.90613
-0.16262	-1.76953	-0.16138	-7.07703
-0.1646	-1.71582	-0.16336	-7.31506
-0.16659	-1.69995	-0.16535	-7.4585
-0.16857	-1.67188	-0.16733	-7.62939
-0.17055	-1.68652	-0.16932	-7.8949
-0.17254	-1.68286	-0.1713	-8.05054
-0.17452	-1.67554	-0.17328	-8.24585
-0.17651	-1.62305	-0.17527	-8.53577
-0.17849	-1.59741	-0.17725	-8.6853
-0.18047	-1.58643	-0.17923	-8.89893
-0.18246	-1.58887	-0.18122	-9.2041
-0.18444	-1.57056	-0.1832	-9.37805
-0.18642	-1.57666	-0.18519	-9.59473
-0.18841	-1.52539	-0.18717	-9.90601
-0.19039	-1.48755	-0.18915	-10.1044
-0.19237	-1.46436	-0.19114	-10.3332
-0.19436	-1.46802	-0.19312	-10.6506
-0.19634	-1.43872	-0.1951	-10.8398
-0.19833	-1.42041	-0.19709	-11.1237
-0.20031	-1.396	-0.19907	-11.441
-0.20229	-1.36548	-0.20105	-11.6364
-0.20428	-1.33984	-0.20304	-11.9415
-0.20626	-1.34717	-0.20502	-12.2437
-0.20824	-1.32764	-0.20701	-12.4573
-0.21023	-1.34106	-0.20899	-12.8265
-0.21221	-1.26782	-0.21097	-13.1104
-0.2142	-1.25806	-0.21296	-13.3331
-0.21618	-1.23486	-0.21494	-13.7573
-0.21816	-1.22876	-0.21692	-14.032
-0.22015	-1.22144	-0.21891	-14.2853
-0.22213	-1.22021	-0.22089	-14.7553
-0.22411	-1.18115	-0.22287	-14.9933
-0.2261	-1.14331	-0.22486	-15.2802
-0.22808	-1.12012	-0.22684	-15.7349
-0.23006	-1.11279	-0.22883	-15.9973
-0.23205	-1.14453	-0.23081	-16.3025
-0.23403	-1.12744	-0.23279	-16.8274
-0.23602	-1.10913	-0.23478	-17.0746
-0.238	-1.07983	-0.23676	-17.4103
-0.23998	-1.04443	-0.23874	-17.923
-0.24197	-1.03589	-0.24073	-18.1702
-0.24395	-1.05908	-0.24271	-18.5425
-0.24593	-1.05054	-0.24469	-19.0857
-0.24792	-1.04077	-0.24668	-19.342
-0.2499	-1.00171	-0.24866	-19.7418
-0.25188	-0.98584	-0.25065	-20.3369
-0.25387	-0.97119	-0.25263	-20.639
-0.25585	-0.99561	-0.25461	-21.0236
-0.25784	-0.99805	-0.2566	-21.6217
-0.25982	-0.97241	-0.25858	-21.9605
-0.2618	-0.94678	-0.26056	-22.3724
-0.26379	-0.93701	-0.26255	-23.0133
-0.26577	-0.93823	-0.26453	-23.3337
-0.26775	-0.93701	-0.26651	-23.7885
-0.26974	-0.96143	-0.2685	-24.4568
-0.27172	-0.95532	-0.27048	-24.7681
-0.2737	-0.94434	-0.27247	-25.2411
-0.27569	-0.92847	-0.27445	-25.9125
-0.27767	-0.89429	-0.27643	-26.2573
-0.27966	-0.91016	-0.27842	-26.7883
-0.28164	-0.91626	-0.2804	-27.475
-0.28362	-0.92358	-0.28238	-27.829
-0.28561	-0.92969	-0.28437	-28.4241
-0.28759	-0.91382	-0.28635	-29.0405
-0.28957	-0.87842	-0.28833	-29.4067
-0.29156	-0.8894	-0.29032	-30.1544
-0.29354	-0.88818	-0.2923	-30.6946
-0.29552	-0.90527	-0.29429	-31.0852
-0.29751	-0.91992	-0.29627	-31.9489
-0.29949	-0.88208	-0.29825	-32.4982
-0.30148	-0.86987	-0.30024	-32.9407
-0.30346	-0.86133	-0.30222	-33.9996
-0.30544	-0.88086	-0.3042	-34.4543
-0.30743	-0.88696	-0.30619	-34.9243
-0.30941	-0.8833	-0.30817	-36.087
-0.31139	-0.87476	-0.31015	-36.4532
-0.31338	-0.87231	-0.31214	-36.8622
-0.31536	-0.84668	-0.31412	-38.0737
-0.31734	-0.87231	-0.31611	-38.5101
-0.31933	-0.8894	-0.31809	-38.9832
-0.32131	-0.89063	-0.32007	-40.1917
-0.3233	-0.89795	-0.32206	-40.6403
-0.32528	-0.88208	-0.32404	-41.2689
-0.32726	-0.8418	-0.32602	-42.4683
-0.32925	-0.88574	-0.32801	-42.8894
-0.33123	-0.89063	-0.32999	-43.4753
-0.33321	-0.89429	-0.33197	-44.989
-0.3352	-0.89063	-0.33396	-45.2576
-0.33718	-0.87842	-0.33594	-45.9259
-0.33916	-0.87842	-0.33793	-47.5311
-0.34115	-0.86743	-0.33991	-47.6807
-0.34313	-0.92114	-0.34189	-48.4985
-0.34512	-0.91138	-0.34388	-50.354
-0.3471	-0.91016	-0.34586	-50.354
-0.34908	-0.91138	-0.34784	-51.178
-0.35107	-0.89307	-0.34983	-53.0701
-0.35305	-0.89307	-0.35181	-53.1006
-0.35503	-0.8894	-0.35379	-53.9246
-0.35702	-0.91504	-0.35578	-56.0608
-0.359	-0.93335	-0.35776	-56.1523
-0.36098	-0.91504	-0.35975	-56.8543
-0.36297	-0.92114	-0.36173	-58.8989
-0.36495	-0.89917	-0.36371	-58.9294
-0.36694	-0.93213	-0.3657	-59.9365
-0.36892	-0.94189	-0.36768	-62.2864
-0.3709	-0.96875	-0.36966	-62.439
-0.37289	-0.95898	-0.37165	-62.8967
-0.37487	-0.95044	-0.37363	-65.1856
-0.37685	-0.96387	-0.37561	-65.3687
-0.37884	-0.98462	-0.3776	-66.2537
-0.38082	-0.97607	-0.37958	-68.2068
-0.3828	-1.00171	-0.38157	-68.8171
-0.38479	-1.02002	-0.38355	-70.1904
-0.38677	-1.00537	-0.38553	-71.7468
-0.38876	-1.00659	-0.38752	-71.5637
-0.39074	-1.00903	-0.3895	-72.052
-0.39272	-1.03589	-0.39148	-72.4792
-0.39471	-1.06885	-0.39347	-74.1577
-0.39669	-1.0835	-0.39545	-75.7141
-0.39867	-1.07129	-0.39743	-75.7141
-0.39867	-1.45752	-0.39942	-77.8503
-0.40066	-1.43188	-0.4014	-79.3457
-0.40264	-1.4917	-0.40339	-79.6509
-0.40462	-1.38428	-0.40537	-81.604
-0.40661	-1.41113	-0.40735	-82.3669
-0.40859	-1.4209	-0.40934	-83.2214
-0.41058	-1.59546	-0.41132	-85.4797
-0.41256	-1.48926	-0.4133	-86.5478
-0.41454	-1.5332	-0.41529	-87.2192
-0.41653	-1.61255	-0.41727	-89.9048
-0.41851	-1.51733	-0.41925	-91.4612
-0.42049	-1.65649	-0.42124	-92.5598
-0.42248	-1.6333	-0.42322	-94.4519
-0.42446	-1.6748	-0.42521	-96.3745
-0.42644	-1.69312	-0.42719	-97.0764
-0.42843	-1.71387	-0.42917	-99.0906
-0.43041	-1.6394	-0.43116	-101.227
-0.4324	-1.79077	-0.43314	-102.112
-0.43438	-1.76758	-0.43512	-104.218
-0.43636	-1.81641	-0.43711	-106.445
-0.43835	-1.84448	-0.43909	-107.361
-0.44033	-1.86523	-0.44107	-109.161
-0.44231	-1.87988	-0.44306	-112.335
-0.4443	-1.9751	-0.44504	-113.159
-0.44628	-1.97876	-0.44703	-114.594
-0.44826	-1.99585	-0.44901	-117.737
-0.45025	-2.08008	-0.45099	-119.385
-0.45223	-2.10327	-0.45298	-120.85
-0.45422	-2.12891	-0.45496	-123.199
-0.4562	-2.23145	-0.45694	-124.115
-0.45818	-2.2998	-0.45893	-125.702
-0.46017	-2.28027	-0.46091	-132.599
-0.46215	-2.32666	-0.4629	-130.554
-0.46413	-2.37305	-0.46488	-129.181
-0.46612	-2.45117	-0.46686	-138.306
-0.4681	-2.43896	-0.46885	-136.017
-0.47008	-2.59155	-0.47083	-140.503
-0.47207	-2.63794	-0.47281	-148.224
-0.47405	-2.57568	-0.4748	-141.266
-0.47604	-2.7356	-0.47678	-139.282
-0.47802	-2.87598	-0.47876	-141.174
-0.48	-2.9187	-0.48075	-143.921
-0.48199	-2.95166	-0.48273	-148.438
-0.48397	-2.92236	-0.48472	-146.057
-0.48595	-3.03345	-0.4867	-148.987
-0.48794	-3.14697	-0.48868	-153.381
-0.48992	-3.25073	--	--
-0.49191	-3.24463	--	--
-0.49389	-3.39111	--	--
-0.49587	-3.396	--	--
-0.49786	-3.58521	--	--
-0.49984	-3.61084	--	--
-0.50182	-3.7207	--	--
-0.50381	-3.76953	--	--
-0.50579	-3.91113	--	--
-0.50777	-3.99902	--	--
-0.50976	-3.99536	--	--
-0.51174	-4.19067	--	--
-0.51373	-4.16992	--	--
-0.51571	-4.35791	--	--
-0.51769	-4.50562	--	--
-0.51968	-4.7229	--	--
-0.52166	-4.7583	--	--
-0.52364	-4.77173	--	--
-0.52563	-4.93896	--	--
-0.52761	-4.88525	--	--
-0.52959	-5.17334	--	--
-0.53158	-5.27466	--	--
-0.53356	-5.30518	--	--
-0.53555	-5.57129	--	--
-0.53753	-5.74463	--	--
-0.53951	-5.8313	--	--
-0.5415	-5.80688	--	--
-0.54348	-6.13281	--	--
-0.54546	-6.04126	--	--
-0.54745	-6.35498	--	--
-0.54943	-6.41357	--	--
-0.55141	-6.59058	--	--
-0.5534	-6.72729	--	--
-0.55538	-6.88599	--	--
-0.55737	-7.27905	--	--
-0.55935	-7.39624	--	--
-0.56133	-7.64038	--	--
-0.56332	-7.62573	--	--
-0.5653	-7.91016	--	--
-0.56728	-7.8418	--	--
-0.56927	-8.27271	--	--
-0.57125	-8.55347	--	--
-0.57323	-8.43628	--	--
-0.57522	-8.81836	--	--
-0.5772	-8.83057	--	--
-0.57919	-8.70361	--	--
-0.58117	-8.94287	--	--
-0.58315	-9.52271	--	--
-0.58514	-9.59229	--	--
-0.58712	-10.3198	--	--
-0.5891	-10.2429	--	--
-0.59109	-10.0696	--	--
-0.59307	-10.6311	--	--
-0.59505	-10.5737	--	--
-0.59704	-10.9375	--	--
-0.59902	-11.2195	--	--
-0.60101	-11.4172	--	--
-0.60299	-11.5625	--	--
-0.60497	-11.8616	--	--
-0.60696	-12.4243	--	--
-0.60894	-12.605	--	--
-0.61092	-12.7441	--	--
-0.61291	-13.2678	--	--
-0.61489	-13.2727	--	--
-0.61687	-13.4778	--	--
-0.61886	-14.0222	--	--
-0.62084	-13.3667	--	--
-0.62283	-14.7266	--	--
-0.62481	-14.4421
-0.62679	-14.6558
-0.62878	-14.7729
-0.63076	-14.6851
-0.63274	-15.4456
-0.63473	-15.9131
-0.63671	-15.0293
-0.63869	-16.1243
-0.64068	-16.5747
-0.64266	-17.1118
-0.64465	-17.2082
-0.64663	-17.5684
-0.64861	-18.1873
-0.6506	-18.1921
-0.65258	-18.2715
-0.65456	-18.866
-0.65655	-19.2017
-0.65853	-18.0408
-0.66051	-19.7266
-0.6625	-20.3735
-0.66448	-20.227
-0.66647	-20.8862
-0.66845	-20.9106
-0.67043	-21.1304
-0.67242	-21.936
-0.6744	-22.1314
-0.67638	-22.8027
-0.67837	-22.7295
-0.68035	-23.1323
-0.68233	-23.3765
-0.68432	-23.523
-0.6863	-24.2554
-0.68829	-24.5239
-0.69027	-22.9736
-0.69225	-24.8657
-0.69424	-25.6104
-0.69622	-25.3906
-0.6982	-25.7935
-0.70019	-27.0996
-0.70217	-26.355
-0.70415	-26.6113
-0.70614	-27.6489
-0.70812	-27.8198
-0.71011	-27.6855
-0.71209	-28.8452
-0.71407	-28.7109
-0.71606	-29.0161
-0.71804	-30.1636
-0.72002	-30.7007
-0.72201	-31.0059
-0.72399	-31.2134
-0.72597	-31.3477
-0.72796	-31.189
-0.72994	-32.7148
-0.73193	-33.1421
-0.73391	-32.6904
-0.73589	-32.727
-0.73788	-34.8145
-0.73986	-34.3994
-0.74184	-33.4717
-0.74383	-36.0596
-0.74581	-35.852
-0.74779	-36.3037
-0.74978	-36.438
-0.75176	-37.4023
-0.75375	-37.3291
-0.75573	-37.1216
-0.75771	-37.8784
-0.7597	-36.6577
-0.76168	-37.3901
-0.76366	-40.21
-0.76565	-39.27
-0.76763	-40.6616
-0.76961	-41.6138
-0.7716	-41.394
-0.77358	-42.4072
-0.77557	-43.4326
-0.77755	-43.3838
-0.77953	-43.8599
-0.78152	-43.2739
-0.7835	-43.4815
-0.78548	-43.457
-0.78747	-45.0684
-0.78945	-45.105
-0.79144	-46.3745
-0.79342	-44.4946
-0.7954	-44.6045
-0.79739	-46.5454
-0.79937	-47.0703
-0.80135	-48.1323
-0.80334	-48.8403
-0.80532	-50.2808
-0.8073	-49.6582
-0.80929	-50.9155
-0.81127	-46.5332
-0.81326	-49.9145
-0.81524	-53.6377
-0.81722	-52.6001
-0.81921	-53.7231
-0.82119	-54.7485
-0.82317	-54.8828
-0.82516	-52.6855
-0.82714	-50.2563
-0.82912	-55.5664
-0.83111	-53.3813
-0.83309	-56.5308
-0.83508	-58.5571
-0.83706	-56.6406
-0.83904	-57.2876
-0.84103	-57.5195
-0.84301	-59.5215
-0.84499	-61.3037
-0.84698	-60.7788
-0.84896	-59.4605
-0.85094	-58.4106
-0.85293	-65.7471
-0.85491	-64.6118
-0.8569	-63.0127
-0.85888	-63.5986
-0.86086	-64.209
-0.86285	-66.6626
-0.86483	-63.623
-0.86681	-65.7104
-0.8688	-67.1387
-0.87078	-68.396
-0.87276	-67.3462
-0.87475	-68.8354
-0.87673	-69.8731
-0.87872	-64.0625
-0.8807	-64.7217
-0.88268	-69.4824
-0.88467	-68.7378
-0.88665	-74.5972
-0.88863	-67.041
-0.89062	-68.6035
-0.8926	-70.5933
-0.89458	-67.5171
-0.89657	-71.228
-0.89855	-81.1523
-0.90054	-66.5161
-0.90252	-74.6094
-0.9045	-80.8838
-0.90649	-79.187
-0.90847	-83.5449
-0.91045	-80.0537
-0.91244	-81.0791
-0.91442	-80.5054
-0.9164	-80.3223
-0.91839	-79.9438
-0.92037	-85.2783
-0.92236	-83.9966
-0.92434	-82.1045
-0.92632	-85.9375
-0.92831	-83.6304
-0.93029	-85.2173
-0.93227	-81.6284
-0.93426	-86.2549
-0.93624	-88.0737
-0.93822	-82.959
-0.94021	-85.2295
-0.94219	-82.1411
-0.94418	-92.7978
-0.94616	-93.3106
-0.94814	-89.1235
-0.95013	-93.1641
-0.95211	-94.5068
-0.95409	-92.2607
-0.95608	-94.7022
-0.95806	-95.7886
-0.96004	-97.168
-0.96203	-96.9727
-0.96401	-98.0713
-0.966	-95.5444
-0.96798	-96.4477
-0.96996	-99.4751
-0.97195	-101.404
-0.97393	-96.521
-0.97591	-100.574
-0.9779	-98.1812
-0.97988	-100.562
-0.98186	-101.123
-0.98385	-102.124
-0.98583	-104.614
-0.98782	-103.748
-0.9898	-100.671
-0.99178	-103.735
-0.99377	-105.261
-0.99575	-109.766
-0.99773	-106.799
-0.99972	-112.402
-1.0017	-109.314
-1.00368	-108.655
-1.00567	-112.134
-1.00765	-114.856
-1.00964	-114.758
-1.01162	-115.027
-1.0136	-112.231
-1.01559	-114.172
-1.01757	-111.584
-1.01955	-120.691
-1.02154	-123.181
-1.02352	-120.911
-1.0255	-118.53
-1.02749	-117.004
-1.02947	-125.867
-1.03146	-118.542
-1.03344	-118.567
-1.03542	-116.089
-1.03939	-117.017
-1.04137	-126.233
-1.04336	-125.562
-1.04534	-128.345
-1.04732	-130.286
-1.04931	-129.114
-1.05129	-133.337
-1.05328	-130.493
-1.05526	-130.957
-1.05724	-134.424
-1.05923	-138.513
-1.06319	-133.887
-1.06518	-135.022
-1.06716	-136.145
-1.06915	-139.6
-1.07113	-140.857
-1.07311	-139.185
-1.0751	-140.576
-1.07708	-139.819
-1.07906	-144.092
-1.08105	-146.46
-1.08303	-150.317
-1.08501	-149.426
-1.087	-143.542
-1.08898	-145.154
-1.09097	-152.356
-1.09295	-148.157
--	--
--	--
--	--
--	--
--	--
--	--
--	--
--	--
--	--
--	--
--	--
--	--
--	--
--	--
--	--
--	--
--	--
--	--
--	--
--	--
--	--
--	--
--	--
--	--
--	--
--	--
--	--
--	--
--	--
--	--
--	--
--	--
--	--
--	--
--	--
--	--
--	--
--	--
--	--
--	--
--	--
--	--
--	--
--	--
--	--
--	--
--	--
--	--
--	--
--	--
--	--
--	--
--	--

## Sheet: Fig. 4b
CO2 electrolysis on Cu97Sn3 in a flow cell
Potential vs RHE	Jco	J error	FECO
-0.141	1.95	0.1	97.5
-0.163	3.92	0.3	98
-0.193	5.82	0.45	97
-0.262	11.98	1	95.8
-0.316	20.5	2.1	93
-0.407	61.34	5.8	86.4
-0.458	113.5	7.6	87.3
-0.51	177.7	9.8	75.6
-0.563	203.9	9.2	75.5
-0.604	220.1	12.1	71
--	--	--	--
--	--	--	--

[truncated: 4 more sheets: Fig. 5b, Fig. 5c, Fig. 5d, Fig. 5e]
